# Supplementary material for: Retrospective discrimination of PNES and epileptic seizure types using blood RNA signatures
Source: J Neurol. 2025 Jan 15;272(2):128. doi: 10.1007/s00415-024-12877-1 (PMC11735489; doi:10.1007/s00415-024-12877-1)
Supplement: Supplementary file 6 — Supplementary file6 (XLSX 14608 KB) [file 415_2024_12877_MOESM6_ESM.xlsx]

## Sheet: Clinical phenotypes
Patient Clinical info		additional demographic data available at dbGAP
Sample ID	Trimmed Mean	Number of Alignments	Sample	Time	SEQID	EEG change	Removed from data analysis due to unclear etiology
S994_4-6h_CombinedSTARBowtie2_Aligned.SortedByCord.out	0.475555	11405103	S994	4-6h	534	NO	*
S994_Base_CombinedSTARBowtie2_Aligned.SortedByCord.out	0.568352	12639470	S994	Base	534	NO	*
S708_4-6h_CombinedSTARBowtie2_Aligned.SortedByCord.out	0.505973	10914449	S708	4-6h	534	NO
S708_Base_CombinedSTARBowtie2_Aligned.SortedByCord.out	0.406861	17637284	S708	Base	534	NO
S708_Disc_CombinedSTARBowtie2_Aligned.SortedByCord.out	0.327748	16564615	S708	Disc	534	NO
S464_4-6h_CombinedSTARBowtie2_Aligned.SortedByCord.out	0.303613	4532484	S464	4-6h	534	NO
S822_4-6H_CombinedSTARBowtie2_Aligned.SortedByCord.out	0.201413	28743331	S822	4-6h	806	NO
S923_4-6h_CombinedSTARBowtie2_Aligned.SortedByCord.out	0.270548	36717331	S923	4-6h	534	NO
S464_Base_CombinedSTARBowtie2_Aligned.SortedByCord.out	0.313272	15626050	S464	Base	534	NO
S822_Base_CombinedSTARBowtie2_Aligned.SortedByCord.out	0.2936	20350105	S822	Base	806	NO
S923_Base_CombinedSTARBowtie2_Aligned.SortedByCord.out	0.305673	43409842	S923	Base	534	NO
S464_Disc_CombinedSTARBowtie2_Aligned.SortedByCord.out	0.287807	23401222	S464	Disc	534	NO
S923_Disc_CombinedSTARBowtie2_Aligned.SortedByCord.out	0.365043	27050188	S923	Disc	534	NO
S111_4-6h_CombinedSTARBowtie2_Aligned.SortedByCord.out	0.678108	30240110	S111	4-6h	534	YES
S323_4-6H_CombinedSTARBowtie2_Aligned.SortedByCord.out	0.714981	9787991	S323	4-6h	534	YES
S326_4-6h_CombinedSTARBowtie2_Aligned.SortedByCord.out	0.45576	20848338	S326	4-6h	534	YES
S401_4-6h_CombinedSTARBowtie2_Aligned.SortedByCord.out	0.272378	14569898	S401	4-6h	534	YES
S462_4-6h_CombinedSTARBowtie2_Aligned.SortedByCord.out	0.491221	15908908	S462	4-6h	534	YES
S531_4-6h_CombinedSTARBowtie2_Aligned.SortedByCord.out	0.487681	20137028	S531	4-6h	534	YES
S671_4-6H_CombinedSTARBowtie2_Aligned.SortedByCord.out	0.671264	22587488	S671	4-6h	534	YES
S686_4-6h_CombinedSTARBowtie2_Aligned.SortedByCord.out	0.541171	10794303	S686	4-6h	534	YES
S723_4465_CombinedSTARBowtie2_Aligned.SortedByCord.out	0.527064	21834819	S723	4-6h	806	YES
S732_4-6h_CombinedSTARBowtie2_Aligned.SortedByCord.out	0.700477	40696023	S732	4-6h	534	YES
S762_4-6H_CombinedSTARBowtie2_Aligned.SortedByCord.out	0.614049	7657428	S762	4-6h	534	YES
S933_4-6H_CombinedSTARBowtie2_Aligned.SortedByCord.out	0.410557	8259931	S933	4-6h	534	YES
S111_Base_CombinedSTARBowtie2_Aligned.SortedByCord.out	0.478862	18745705	S111	Base	534	YES
S323_Base_CombinedSTARBowtie2_Aligned.SortedByCord.out	0.455126	10369990	S323	Base	534	YES
S326_Base_CombinedSTARBowtie2_Aligned.SortedByCord.out	0.57264	13718055	S326	Base	534	YES
S401_Base_CombinedSTARBowtie2_Aligned.SortedByCord.out	0.321145	12996271	S401	Base	534	YES
S462_Base_CombinedSTARBowtie2_Aligned.SortedByCord.out	0.385993	14418393	S462	Base	534	YES
S518_Base_CombinedSTARBowtie2_Aligned.SortedByCord.out	0.56894	30931589	S518	Base	534	YES
S531_Base_CombinedSTARBowtie2_Aligned.SortedByCord.out	0.519399	21187319	S531	Base	534	YES
S671_Base_CombinedSTARBowtie2_Aligned.SortedByCord.out	0.63233	19369905	S671	Base	806	YES
S686_Base_CombinedSTARBowtie2_Aligned.SortedByCord.out	0.659153	16063600	S686	Base	534	YES
S723_Base_CombinedSTARBowtie2_Aligned.SortedByCord.out	0.675492	30649626	S723	Base	806	YES
S732_Base_CombinedSTARBowtie2_Aligned.SortedByCord.out	0.986068	32934135	S732	Base	534	YES
S762_Base_CombinedSTARBowtie2_Aligned.SortedByCord.out	0.519959	8401441	S762	Base	534	YES
S933_Base_CombinedSTARBowtie2_Aligned.SortedByCord.out	0.317189	10470449	S933	Base	534	YES
S111_Disc_CombinedSTARBowtie2_Aligned.SortedByCord.out	0.556233	40572714	S111	Disc	534	YES
S323_Disc_CombinedSTARBowtie2_Aligned.SortedByCord.out	0.388064	12143070	S323	Disc	534	YES
S326_Disc_CombinedSTARBowtie2_Aligned.SortedByCord.out	0.549715	19934474	S326	Disc	534	YES
S401_Dish_CombinedSTARBowtie2_Aligned.SortedByCord.out	0.267962	19624589	S401	Disc	534	YES
S462_Disc_CombinedSTARBowtie2_Aligned.SortedByCord.out	0.440684	13837553	S462	Disc	534	YES
S518_Disc_CombinedSTARBowtie2_Aligned.SortedByCord.out	0.553502	36167426	S518	Disc	534	YES
S531_Disc_CombinedSTARBowtie2_Aligned.SortedByCord.out	0.474719	18103604	S531	Disc	534	YES
S671_Disc_CombinedSTARBowtie2_Aligned.SortedByCord.out	0.741227	27039374	S671	Disc	534	YES
S686_Disc_CombinedSTARBowtie2_Aligned.SortedByCord.out	0.539031	36866611	S686	Disc	534	YES
S723_Disc_CombinedSTARBowtie2_Aligned.SortedByCord.out	0.540901	8873856	S723	Disc	806	YES
S732_Disc_CombinedSTARBowtie2_Aligned.SortedByCord.out	0.732014	36111947	S732	Disc	534	YES
S933_Disc_CombinedSTARBowtie2_Aligned.SortedByCord.out	0.469428	8384900	S933	Disc	534	YES
S379_4-6h_CombinedSTARBowtie2_Aligned.SortedByCord.out	0.940784	35471745	S379	4-6h	534	YES
S419_4-6h_CombinedSTARBowtie2_Aligned.SortedByCord.out	1.19059	39753254	S419	4-6h	534	YES
S455_4-6h_CombinedSTARBowtie2_Aligned.SortedByCord.out	0.541812	16696997	S455	4-6h	534	YES
S613_4-6H_CombinedSTARBowtie2_Aligned.SortedByCord.out	0.98701	14269334	S613	4-6h	806	YES
S642_4-6H_CombinedSTARBowtie2_Aligned.SortedByCord.out	0.831051	18909505	S642	4-6h	806	YES
S654_4-6h_CombinedSTARBowtie2_Aligned.SortedByCord.out	0.505419	43169047	S654	4-6h	534	YES
S759_4-6h_CombinedSTARBowtie2_Aligned.SortedByCord.out	0.591365	8695578	S759	4-6h	534	YES
S987_4-6h_CombinedSTARBowtie2_Aligned.SortedByCord.out	0.510977	31797173	S987	4-6h	534	YES
S419_Base_CombinedSTARBowtie2_Aligned.SortedByCord.out	0.512205	44221506	S419	Base	534	YES
S455_Base_CombinedSTARBowtie2_Aligned.SortedByCord.out	0.699414	14017154	S455	Base	534	YES
S613_Base_CombinedSTARBowtie2_Aligned.SortedByCord.out	0.413967	12958544	S613	Base	806	YES
S642_Base_CombinedSTARBowtie2_Aligned.SortedByCord.out	0.969962	15756367	S642	Base	806	YES
S654_Base_CombinedSTARBowtie2_Aligned.SortedByCord.out	0.995393	30805920	S654	Base	534	YES
S759_Base_CombinedSTARBowtie2_Aligned.SortedByCord.out	0.416413	21856856	S759	Base	534	YES
S987_Base_CombinedSTARBowtie2_Aligned.SortedByCord.out	0.83467	31299133	S987	Base	534	YES
S419_Disc_CombinedSTARBowtie2_Aligned.SortedByCord.out	0.636202	38444944	S419	Disc	534	YES
S455_Disc_CombinedSTARBowtie2_Aligned.SortedByCord.out	0.448003	14281456	S455	Disc	534	YES
S642_Disc_CombinedSTARBowtie2_Aligned.SortedByCord.out	0.832935	20207832	S642	Disc	806	YES
S654_Disc_CombinedSTARBowtie2_Aligned.SortedByCord.out	0.781981	80898595	S654	Disc	534	YES
S987_Disc_CombinedSTARBowtie2_Aligned.SortedByCord.out	0.786954	33656469	S987	Disc	534	YES
S569_4-6H_CombinedSTARBowtie2_Aligned.SortedByCord.out	0.818447	16265411	S569	4-6h	806	YES
S569_Base_CombinedSTARBowtie2_Aligned.SortedByCord.out	0.820412	19911019	S569	Base	806	YES
S569_Disc_CombinedSTARBowtie2_Aligned.SortedByCord.out	0.683972	19572109	S569	Disc	806	YES
S165_4-6h_CombinedSTARBowtie2_Aligned.SortedByCord.out	0.370939	16379786	S165	4-6h	534	YES
S185_4-6h_CombinedSTARBowtie2_Aligned.SortedByCord.out	0.550573	34118504	S185	4-6h	534	YES
S236_4-6H_CombinedSTARBowtie2_Aligned.SortedByCord.out	0.569354	12587152	S236	4-6h	534	YES
S411_4-6h_CombinedSTARBowtie2_Aligned.SortedByCord.out	0.455699	20832376	S411	4-6h	806	YES
S675_4-6h_CombinedSTARBowtie2_Aligned.SortedByCord.out	0.815368	16154129	S675	4-6h	534	YES
S165_Base_CombinedSTARBowtie2_Aligned.SortedByCord.out	0.362602	15674934	S165	Base	534	YES
S185_Base_CombinedSTARBowtie2_Aligned.SortedByCord.out	0.338093	37347762	S185	Base	534	YES
S236_Base_CombinedSTARBowtie2_Aligned.SortedByCord.out	0.380559	10028577	S236	Base	534	YES
S411_Base_CombinedSTARBowtie2_Aligned.SortedByCord.out	0.531739	16769653	S411	Base	806	YES
S675_Base_CombinedSTARBowtie2_Aligned.SortedByCord.out	0.778552	18458918	S675	Base	534	YES
S165_Disc_CombinedSTARBowtie2_Aligned.SortedByCord.out	0.340313	15427058	S165	Disc	534	YES
S185_Disc_CombinedSTARBowtie2_Aligned.SortedByCord.out	0.344524	37373007	S185	Disc	534	YES
S236_Disc_CombinedSTARBowtie2_Aligned.SortedByCord.out	0.783116	8009398	S236	Disc	534	YES
S411_Disc_CombinedSTARBowtie2_Aligned.SortedByCord.out	0.53399	18917824	S411	Disc	806	YES
S675_Disc_CombinedSTARBowtie2_Aligned.SortedByCord.out	0.565924	19065449	S675	Disc	534	YES
S901_4-6h_CombinedSTARBowtie2_Aligned.SortedByCord.out	0.341666	22438723	S901	4-6h	534	YES
S901_Base_CombinedSTARBowtie2_Aligned.SortedByCord.out	0.257807	25811287	S901	Base	534	YES
S901_Disc_CombinedSTARBowtie2_Aligned.SortedByCord.out	0.568462	24557206	S901	Disc	534	YES

## Sheet: Gene Expression
ID	S994_4-6h_CombinedSTARBowtie2_Aligned.SortedByCord.out	S994_Base_CombinedSTARBowtie2_Aligned.SortedByCord.out	S708_4-6h_CombinedSTARBowtie2_Aligned.SortedByCord.out	S708_Base_CombinedSTARBowtie2_Aligned.SortedByCord.out	S708_Disc_CombinedSTARBowtie2_Aligned.SortedByCord.out	S464_4-6h_CombinedSTARBowtie2_Aligned.SortedByCord.out	S822_4-6H_CombinedSTARBowtie2_Aligned.SortedByCord.out	S923_4-6h_CombinedSTARBowtie2_Aligned.SortedByCord.out	S464_Base_CombinedSTARBowtie2_Aligned.SortedByCord.out	S822_Base_CombinedSTARBowtie2_Aligned.SortedByCord.out	S923_Base_CombinedSTARBowtie2_Aligned.SortedByCord.out	S464_Disc_CombinedSTARBowtie2_Aligned.SortedByCord.out	S923_Disc_CombinedSTARBowtie2_Aligned.SortedByCord.out	S111_4-6h_CombinedSTARBowtie2_Aligned.SortedByCord.out	S323_4-6H_CombinedSTARBowtie2_Aligned.SortedByCord.out	S326_4-6h_CombinedSTARBowtie2_Aligned.SortedByCord.out	S401_4-6h_CombinedSTARBowtie2_Aligned.SortedByCord.out	S462_4-6h_CombinedSTARBowtie2_Aligned.SortedByCord.out	S531_4-6h_CombinedSTARBowtie2_Aligned.SortedByCord.out	S671_4-6H_CombinedSTARBowtie2_Aligned.SortedByCord.out	S686_4-6h_CombinedSTARBowtie2_Aligned.SortedByCord.out	S723_4465_CombinedSTARBowtie2_Aligned.SortedByCord.out	S732_4-6h_CombinedSTARBowtie2_Aligned.SortedByCord.out	S762_4-6H_CombinedSTARBowtie2_Aligned.SortedByCord.out	S933_4-6H_CombinedSTARBowtie2_Aligned.SortedByCord.out	S111_Base_CombinedSTARBowtie2_Aligned.SortedByCord.out	S323_Base_CombinedSTARBowtie2_Aligned.SortedByCord.out	S326_Base_CombinedSTARBowtie2_Aligned.SortedByCord.out	S401_Base_CombinedSTARBowtie2_Aligned.SortedByCord.out	S462_Base_CombinedSTARBowtie2_Aligned.SortedByCord.out	S518_Base_CombinedSTARBowtie2_Aligned.SortedByCord.out	S531_Base_CombinedSTARBowtie2_Aligned.SortedByCord.out	S671_Base_CombinedSTARBowtie2_Aligned.SortedByCord.out	S686_Base_CombinedSTARBowtie2_Aligned.SortedByCord.out	S723_Base_CombinedSTARBowtie2_Aligned.SortedByCord.out	S732_Base_CombinedSTARBowtie2_Aligned.SortedByCord.out	S762_Base_CombinedSTARBowtie2_Aligned.SortedByCord.out	S933_Base_CombinedSTARBowtie2_Aligned.SortedByCord.out	S111_Disc_CombinedSTARBowtie2_Aligned.SortedByCord.out	S323_Disc_CombinedSTARBowtie2_Aligned.SortedByCord.out	S326_Disc_CombinedSTARBowtie2_Aligned.SortedByCord.out	S401_Dish_CombinedSTARBowtie2_Aligned.SortedByCord.out	S462_Disc_CombinedSTARBowtie2_Aligned.SortedByCord.out	S518_Disc_CombinedSTARBowtie2_Aligned.SortedByCord.out	S531_Disc_CombinedSTARBowtie2_Aligned.SortedByCord.out	S671_Disc_CombinedSTARBowtie2_Aligned.SortedByCord.out	S686_Disc_CombinedSTARBowtie2_Aligned.SortedByCord.out	S723_Disc_CombinedSTARBowtie2_Aligned.SortedByCord.out	S732_Disc_CombinedSTARBowtie2_Aligned.SortedByCord.out
5S_rRNA	0.768076	0.43729	2.26045	1.32939	2.13594	9.56437	3.65595	2.6378	1.71833	2.5458	3.11397	2.24116	4.92964	0.260774	0.297899	0.461413	4.07084	1.28337	0.322569	1.4666	2.74894	1.32127	0.825751	2.19188	0.621492	0.473251	1.95701	1.08147	1.00627	4.04072	0.799703	0.288376	0.761683	1.0674	0.542029	0.619868	1.02371	2.25758	1.63031	1.61068	0.678785	2.13282	1.55826	1.60113	1.08978	1.65414	1.8935	1.87076	0.30505
5_8S_rRNA	5986.2	6342.5	7210.43	7935.81	10270.9	9290.42	40764.5	16280.2	8891.13	23032.9	22962.5	11758.4	13997	803.235	12844.2	26382	14986.9	19339.9	41961.2	16603.2	10720.5	21678.5	1090.96	6437.35	12625.9	1117.07	14732.8	16907	11845.3	12782.3	1174.4	33733.6	2031.86	10909.1	1634.53	834.467	10647.3	14070.2	2386.48	15485	19095.2	13828.9	14252	1826.88	24802.1	15371.3	16263	12008.1	618.774
7SK	259.404	262.157	298.026	207.188	195.69	267.35	164.999	167.125	185.674	155.82	121.774	218.92	213.883	92.9682	183.255	168.27	125.372	181.365	174.21	203.814	241.83	117.844	90.657	230.689	226.945	105.937	186.021	147.544	113.966	299.107	127.761	223.547	251.754	216.317	147.671	154.165	134.626	202.573	124.846	275.884	325.072	129.978	211.625	144.702	158.904	151.463	209.43	123.552	125.822
A2M-AS1	1.48509	1.41031	1.01982	0.914868	0.600708	0.569011	0.772725	0.255012	0.498363	0.787574	0.097544	0.495236	0.249072	0.484041	0.69119	0.757241	1.154	0.254854	1.08107	0.876486	0.265756	0.690492	0.569338	1.31711	1.92371	0.457519	1.2125	0.940964	0.778258	0.355127	1.39123	1.08081	1.36967	0.938106	1.5773	0.560908	0.0899936	1.49659	1.25991	0.355918	1.0149	0.953499	0.583362	1.89743	0.666065	1.04156	0.43021	0.723428	0.575073
AAGAB	0.529004	1.88738	0.208378	0.266296	0.106989	0.202688	0.600552	0.293709	0.532567	0.701355	0.926566	0.441021	0.414036	0.646577	0.246209	0.382657	0.672651	0.58101	0.149344	0.606215	0.851985	0.218402	0.643015	0.703755	0.854898	0.195568	0.187416	0.223454	0.554448	0.5566	0.542313	0.476677	0.47394	0.561394	0.571366	0.572083	0.577021	0.444252	0.897588	0.253564	0.354786	0.792508	0.646488	0.626055	0.633818	0.686028	0.379465	0.343591	0.787874
AAK1	0.827622	0.875663	1.2819	1.00307	0.543602	0.979066	0.45017	0.77309	0.719241	0.685356	0.667035	0.794495	0.731365	0.948062	0.804161	1.06247	0.610006	0.946986	0.478017	0.596519	0.38632	0.64673	0.966165	1.08489	0.833711	0.781801	1.17064	1.24885	0.784993	0.733591	0.869438	0.689347	0.649	0.898056	1.11634	0.982468	1.13418	0.591979	0.796207	0.511048	0.980454	0.690213	0.560506	0.724961	0.563727	0.625603	0.522665	0.588369	1.24728
AAMP	0.429921	0.643509	0.702922	0.881907	0.434751	0.823622	0.74566	0.861279	0.561087	1.83664	0.909902	0.6571	0.640929	1.24557	0.722563	1.59039	0.303702	0.983711	1.0432	0.945304	0.897567	0.821738	1.10999	0.794364	1.15796	1.01544	0.352268	0.454004	0.469375	1.11074	1.07889	1.39893	1.05922	0.651779	1.29627	0.798017	0.781575	0.459767	0.878066	0.85863	0.679526	0.306701	0.625478	0.966276	1.03925	1.29748	0.711673	1.00835	1.10986
AAR2	0.210165	0.227911	0.0589062	0.115477	0.182165	0.575176	0.284035	0.3437	0.268673	0.159221	0.223495	0.300361	0.272884	0.277262	0.489075	0.108063	0.169672	0.247311	0.386676	0.18762	0.053727	0.234135	0.286316	0.0665693	0.388157	0.18499	0.490259	0.61297	0.472014	0.205704	0.327026	0.257168	0.230147	0.244393	0.282164	0.258022	0.218325	0.605124	0.113206	0.251842	0.348723	0.26022	0.104833	0.0969088	0.77625	0.19865	0.157382	0.260006	0.238484
AARS1	0.170883	0.243223	0.314319	0.607964	0.194403	0.491055	0.262702	0.282105	0.238937	0.358717	0.233835	0.195886	0.119631	0.388718	0.24854	0.538329	0.362143	0.395889	0.430596	0.259551	0.0573366	0.244966	0.375598	0.634046	0.241637	0.42116	0.199311	0.406026	0.307958	0.204316	0.396898	0.44911	0.181804	0.205094	0.295217	0.372357	0.517762	0.287013	0.342298	0.204771	0.226527	0.297146	0.50344	0.264294	0.390625	0.282662	0.2082	0.184983	0.360592
AARS2	0.208796	0.0633995	0.0409658	0.642461	0.0844566	0	0.316048	0.167316	0.0934232	0.258368	0.511998	0.139256	0.233455	0.351611	0.0712567	0.275555	0.235997	0.200656	0.327369	0.217464	0.037364	0.287342	0.413849	0.324065	0.472395	0.28303	0.438356	0.235191	0.273548	0.35949	0.334451	0.334521	0.374125	0.400955	0.264382	0.363975	0.253053	0.35069	0.30507	0.208707	0.229925	0.0446858	0.0729048	0.258346	0.236999	0.232205	0.138252	0.180819	0.190729
AASDHPPT	0.619911	0.415218	0.330366	1.15008	0.114857	0.419151	0.50079	0.396571	0.16316	0.257845	0.354502	0.334406	0.326176	0.505127	0.480866	0.349997	0.312578	0.501023	0.26839	0.291174	0.0652547	0.368011	0.586399	0.24461	0.64823	0.606641	0.0850634	0.798047	0.477741	0.629542	0.172892	0.292075	0.408609	0.386982	0.426264	0.464979	0.461295	0.551225	0.429672	0.13109	0.515619	0.468252	0.222819	0.51004	0.32193	0.299178	0.422542	0.434215	0.702408
AATBC	0.224561	0.681863	0.704941	0.227019	0.459017	0.344162	0.297421	0.411311	0.26359	0.833626	0.531407	0.336982	0.929003	0.536742	0.418061	0.619818	0.190359	0.524127	0.653874	0.70165	0.482237	0.350242	0.38631	0.746855	0.653223	1.16225	0.261918	0.379423	0.179571	0.73031	0.172658	0.472146	0.453387	0.885153	0.310747	0.307935	0.108864	1.05607	0.836366	0.484367	0.589695	0.0961193	0.627274	1.06308	0.708037	0.427912	0.669109	0.243089	0.329991
AATF	0.45023	0.400762	0.253021	0.471018	0.424658	0.276009	0.501012	0.398442	0.452139	0.764104	0.307551	0.315293	0.362465	0.552741	0.223516	0.410528	0.305326	0.407951	0.342871	0.554624	0.580093	0.528725	0.451245	0.419271	0.436557	0.676879	0.336083	0.494468	0.353914	0.430652	0.375015	0.739267	0.546776	0.675025	0.473082	0.56883	0.392877	0.604958	0.538994	0.172644	0.609346	0.27003	0.440192	0.653955	0.391545	0.562423	0.37539	0.507542	0.411272
AATK	0.463949	0.207615	0.211858	0.377476	0.3397	0.127301	0.188592	0.190823	0.315903	0.254327	0.296517	0.588969	0.335241	0.261704	0.141749	0.189461	0.226781	0.285083	0.204671	0.598137	0.707108	0.571544	0.42869	0.402104	0.536931	0.67556	0.19376	0.245602	0.202862	0.326088	0.410031	0.224796	0.551395	0.612838	0.399543	0.322543	0.22147	0.279019	0.42281	0.238881	0.184563	0.0945685	0.553834	0.451309	0.240942	0.558374	0.705377	0.59141	0.405765
ABAT	0.338055	0.140222	0.287422	0.502757	0.387433	0.431752	0.511702	0.193497	0.327727	0.338636	0.365136	1.39036	0.352781	0.226489	0.369241	0.621896	0.222886	0.247523	0.630991	0.449066	0.403298	0.299812	0.450914	0.224864	0.437051	0.47213	0.420579	0.333192	0.501945	0.301798	0.2166	0.519346	0.28004	0.452711	0.256662	0.146546	0.27314	0.302822	0.345219	0.486112	0.535284	0.121257	0.491824	0.310464	0.653744	0.46524	0.429027	0.317154	0.205871
ABCA1	0.926323	0.852774	1.11824	1.03916	1.75805	1.7746	0.730286	0.386613	0.993012	0.648176	0.626979	1.28503	0.496285	0.817701	1.05027	0.520953	0.545305	0.50339	1.24391	0.724757	0.897895	1.1022	1.53318	0.812998	1.15678	0.891804	0.864383	0.877701	0.328682	0.572236	1.1623	0.972152	0.700638	0.920871	0.776613	0.897097	1.06958	1.41364	0.964148	0.971267	0.633468	0.743431	0.774913	1.16795	0.924371	0.797211	0.860954	0.966166	0.869931
ABCA2	0.299636	0.504268	0.336119	0.966407	0.698295	0.94812	0.468204	0.228801	0.383263	0.622503	0.441758	0.242846	0.532075	0.548033	0.487259	0.570933	0.349609	0.248404	0.362399	0.356997	0.323598	0.445325	0.491184	1.44956	0.584468	0.445679	0.293007	0.33502	0.349133	0.273108	0.707376	0.304926	0.443394	0.320769	0.425469	0.35947	0.392184	0.351678	0.477333	0.482799	0.384505	0.183321	0.183463	0.732611	0.268609	0.403022	0.346824	0.494531	0.464936
ABCA5	0.232909	0.308283	0.179523	0.294342	0.0672936	0.0637423	0.173126	0.371373	0.0744376	0.102931	0.211324	0.110956	0.14881	0.221414	0.13071	0.181771	0.117522	0.228396	0.13042	0.144951	0.104198	0.129737	0.236421	0.350424	0.349509	0.297265	0.4851	0.248344	0.174366	0.254608	0.223846	0.191549	0.231024	0.1177	0.290395	0.268619	0.241953	0.25148	0.364803	0.247539	0.0843313	0.178023	0.0726111	0.259542	0.178345	0.193731	0.0917971	0.126063	0.495649
ABCA7	0.654591	0.415815	1.05712	0.912963	1.34342	0.524693	0.49662	0.40498	0.970156	0.648238	0.379775	0.590273	0.506547	0.334756	0.478017	0.533966	0.290213	0.752016	0.756053	0.760678	1.40908	1.09426	1.54787	0.986805	1.25406	0.253131	1.13133	0.465976	0.867152	1.15706	0.899356	0.850251	0.664563	0.895302	0.897762	1.01727	0.63622	0.651681	0.242038	1.17803	0.854922	0.757119	0.856698	1.4883	0.503741	0.537604	1.05158	1.65536	1.24639
ABCB1	0.27269	0.155251	0.133754	0.131103	0.206815	0.783608	0.128988	0.273145	0.114386	0.210894	0.0895546	0.0852513	0.0571678	0.268489	0.290848	0.306715	0.144474	0.23398	0.146326	0.236675	0	0.42218	0.159343	0.4274	0.440681	0.147016	0.198784	0.599926	0.133971	0.358644	0.524157	0.324209	0.381728	0.344508	0.282658	0.254599	0.206557	1.37401	0.32131	0.122537	0.378697	0.2918	0.0892635	0.330066	0.236442	0.315743	0.162877	0.147594	0.439196
ABCB10	0.461601	0.584009	0.603775	0.591808	0.622383	1.57211	0.88703	0.675211	0.286858	0.95199	0.494955	1.71035	0.430098	0.37613	0.288758	0.676879	0.724625	0.80736	0.516957	0.213673	0.413017	0.564666	0.593897	0.513767	0.0972951	0.126407	0.299107	1.19156	0.873534	0.294353	0.476501	0.539184	0.43434	0.336944	0.821424	0.4241	0.248642	0.603009	0.580166	0.24584	0.28491	0.878136	0.223856	0.496646	0.420456	0.335325	0.53771	0.166563	0.467689
ABCC1	0.375862	0.7609	0.884929	0.684674	0.684151	0.38403	0.402992	0.722084	0.840873	0.735471	0.373582	0.564029	0.588352	0.946355	0.641423	1.27768	0.495625	0.922787	0.82811	0.766435	0.605342	0.37932	0.866771	0.750036	0.647906	1.12706	0.555293	1.18193	0.713694	0.88681	1.08003	0.68991	0.667912	0.683786	0.905909	0.805839	0.819956	0.42086	0.596408	0.450399	1.18779	0.723981	0.503082	0.700955	0.647847	0.926173	0.744339	0.895121	0.900641
ABCC10	0.224337	0.123287	0.185878	0.208222	0.246352	0.207425	0.384117	0.681713	0.423899	0.526348	0.165939	0.158287	0.453978	0.433774	0.27296	0.308517	0.458914	0.185807	0.348616	0.165012	0.0968774	0.12417	0.263196	0.630177	0.218719	0.18346	0.284142	0.764063	0.354628	0.284804	0.46827	0.28456	0.242508	0.260428	0.329421	0.476444	0.262447	0.227318	0.280673	0.324363	0.328067	0.0289654	0.236285	0.359335	0.119485	0.2579	0.224038	0.205112	0.424645
ABCC4	0.0761044	0.231086	0.273748	0.1366	0.153919	0.291594	0.335991	1.13258	0.368897	0.448443	0.947616	0.0845962	0.405532	0.261831	0.31485	0.395664	0.860178	0.174136	0.298308	0.132107	0.136189	0.139645	0.30833	0.421853	0.0409962	0.26572	0.355076	0.428628	0.332354	0.19412	0.235683	0.126994	0.193185	0.19232	0.204841	0.22111	0.0307453	0.453414	0.298913	0.303988	0.204974	0.624358	0.0885773	0.191151	0.175968	0.167848	0.279955	0.109845	0.115865
ABCC5	0.866746	0.497121	0.529067	0.40091	0.701187	0.590389	0.220629	0.297667	0.323179	0.255364	0.26316	0.562052	0.344573	0.266815	0.70222	0.623932	0.653099	0.409865	0.237279	0.423205	0.27574	0.512464	0.678379	0.363003	0.404662	0.356031	0.584097	0.497491	0.100937	0.331623	0.629392	0.549601	0.32816	0.313975	0.644218	0.633626	0.203979	0.388206	0.367664	0.346211	0.583617	0.247331	0.269013	0.5035	0.194335	0.438819	0.309855	0.542106	0.390137
ABCD2	0.765634	0.475526	0.512105	0.29448	0.246347	0.400026	0.230466	0.478076	0.66179	0.24608	0.337155	0.145067	0.350205	0.463174	0.377938	0.414222	0.63919	0.358938	0.292312	0.289971	0.257583	0.383147	0.390448	0.192908	0.843617	0.686176	0.730639	0.539014	0.489294	0.432747	0.468262	0.278748	0.313182	0.492433	0.55794	0.792032	0.255559	0.175356	0.314462	0.208515	0.456943	0.558608	0.151895	0.20594	0.351132	0.323091	0.236472	0.301384	1.09192
ABCD3	0.371747	0.446011	0.224421	0.24197	0.260254	0.109565	0.324635	0.14731	0.0959617	0.328576	0.338085	0.309919	0.319732	0.271845	0.35491	0.137233	0.282807	0.333697	0.22496	0.138988	0.0255861	0.288591	0.411726	0.253615	0.092425	0.334769	0.366884	0.543559	0.262249	0.328229	0.26567	0.114521	0.310117	0.307701	0.301011	0.327708	0.797117	0.144087	0.175212	0.239867	0.338786	0.306	0.399391	0.138451	0.198358	0.310295	0.173567	0.185732	0.550824
ABCD4	0.122675	0.39112	0.192551	0.169861	0.347351	0.564036	0.208901	0.196608	0.0823343	0.173486	0.0752043	0.143181	0.212434	0.226577	0.133223	0.340482	0.103991	0.135206	0.329728	0.187393	0.0439054	0.101294	0.353258	0.3536	0.145774	0.256994	0.286167	0.246606	0.161734	0.234682	0.282963	0.245646	0.225171	0.235576	0.231429	0.293051	0.327092	0.0824172	0.242841	0.117602	0.315214	0.269084	0.29984	0.257388	0.236233	0.253998	0.135381	0.0796792	0.271303
ABCE1	0.455024	1.67392	0.412042	0.26925	0.247765	0.268219	0.430472	0.734945	0.783058	0.525931	0.465284	0.379346	0.249275	0.540213	0.380114	0.518769	0.346161	0.432477	0.646789	0.269957	0.751629	0.610141	0.765374	0.646689	0.565649	0.819525	0.571546	0.527361	0.871278	0.76188	0.825259	0.332918	0.413953	0.512955	0.579168	0.659599	0.541137	0.587885	0.462121	0.377487	0.30049	0.66587	0.183323	0.461325	0.295642	0.351519	0.310549	0.530458	0.842539
ABCF1	0.163534	0.6393	0.525394	0.599249	0.443115	0.186548	1.56607	1.17047	0.326775	1.54922	0.895427	0.730628	0.722471	1.24308	1.23884	0.759381	1.50065	1.33685	0.847323	1.21703	0.435636	1.45175	1.05204	1.34941	0.62946	0.599984	0.62467	1.02831	1.27575	1.1177	0.976345	0.999308	1.04852	0.775931	0.9959	0.709012	1.47799	1.14486	0.986756	0.408403	1.45414	0.416802	1.09897	0.969135	1.84364	1.00509	1.10148	1.26493	1.73066
ABCF2	0.19019	0.124545	0.000426854	1.21208	0.21458	5.12322e-17	0.46699	0.540382	0.19012	0.234438	0.15085	0.41681	0.137583	0.514062	0.1909	0.425925	0.479674	0.506792	0.215328	0.745136	0.360477	0.321177	0.519654	0.236701	0.548673	0.10109	0.372357	0.536204	0.347959	0.471235	0.244492	0.764882	0.40492	0.0513016	0.511028	0.482689	0.251996	0.649415	0.567546	0.196603	0.778665	0.772029	0.501261	0.264788	0.34121	0.298856	0.370684	0.735054	0.399079
ABCF3	0.170517	0.194162	0.167278	0.262339	0.73284	0.163334	0.52428	0.463606	0.38148	0.0753576	0.149333	0.106619	0.428977	0.648415	0.496014	0.485903	0.184486	0.351147	0.477415	0.50319	0.343283	0.312885	0.526099	0.661635	0.482239	0.577854	0.355317	0.420161	0.726046	0.693343	0.477989	0.512169	0.477401	0.394796	0.651041	0.35375	0.723314	0.286398	0.733361	0.408664	0.430555	0.410552	0.37212	0.458658	0.351535	0.451291	0.388117	0.369173	0.770348
ABCG1	0.786773	0.542951	0.718596	0.385141	0.487548	0.274047	0.236829	0.777853	0.400036	0.44253	0.376007	0.32796	0.639777	0.524529	0.58256	0.514875	0.353682	0.420923	0.661466	0.859	0.671965	0.590588	0.775709	0.291375	0.288974	0.661051	0.333694	0.235145	0.421678	0.37628	0.870725	0.429666	0.529451	0.415666	0.832194	0.437017	0.3034	0.900988	0.88463	0.642815	0.438011	0.420956	0.40583	0.711834	0.653999	0.66254	0.616913	0.852184	0.70307
ABHD10	0.217021	0.713884	1.20642	0.585928	0.365765	0.277172	0.547496	0.45547	0.161839	0.383636	0.888122	0.844324	0.558904	0.314376	0.561144	0.433954	0.741444	0.695198	0.283554	0.0753435	0.388358	0.331845	0.649285	0.481186	1.28596	0.0445725	0.506248	0.203713	0.473873	0.345973	0.278101	0.217282	0.486079	0.219342	0.832925	0.779434	0.613717	0.486006	0.716004	0.173372	0.328787	0.30964	0.189442	0.525368	0.228408	0.459526	0.618712	0.313236	0.402231
ABHD13	1.15597	0.981517	1.04918	0.443713	0.749952	0.631449	0.935499	0.71476	1.1061	0.327748	0.838529	0.772014	0.667973	0.607331	0.990753	0.86505	0.69852	0.73533	0.761343	0.635574	0.294917	0.737105	0.884438	0.694532	0.932165	0.9139	0.880553	0.816249	0.539785	0.354686	0.567569	0.226883	0.857207	0.963278	0.765066	1.34333	0.399475	0.96881	0.72821	0.740574	0.520163	0.573152	0.503514	0.421127	0.57159	1.04681	0.716126	0.579808	0.728176
ABHD14B	0.761758	0.525688	0.54348	0.852345	1.26052	0.530669	0.78617	0.713484	0.309854	0.367252	0.988444	0.808265	0.90485	0.494791	0.376025	0.738567	1.76111	0.855651	0.736776	0.28728	0.30981	0.444742	0.82874	0.614181	1.56678	0.38402	1.05003	0.487533	1.54236	0.662693	0.465892	0.797344	0.465319	0.559931	0.669968	0.581237	0.503577	1.39581	0.375352	0.414918	0.664459	1.11156	0.423152	0.558812	0.786049	0.402404	0.404424	0.749645	0.783856
ABHD15	0.377087	0.951719	0.860939	0.675099	0.76069	0	0.533779	0.450746	0.210363	0.498661	0.631336	0.365825	0.490631	0.28945	0.291756	0.676879	0.267466	0.516364	0.70204	0.413498	0	0.718903	0.147344	1.5289	0.40522	0.502118	0.511805	0.706113	0.274043	0.599608	0.50206	0.721765	0.421213	0.411821	0.589135	0.242835	0.531818	0.421149	0.208529	0.225353	0.290693	0.403029	0.383042	0.320367	0.632481	0.497718	0.501548	0.54287	0.174277
ABHD16A	0.377802	0.286571	0.846485	0.586962	0.618911	0.619898	0.510115	0.586358	0.482498	0.5243	0.850134	0.584478	0.542695	0.483314	0.752997	0.776417	0.380968	0.740328	0.483178	1.08595	1.06158	0.84108	0.786556	1.01639	0.522923	0.199374	0.691918	0.455607	0.989168	0.420694	1.33034	0.836827	0.893845	0.599574	0.566467	0.600972	0.392167	0.543479	0.800672	0.387748	0.571924	0.577095	0.235379	0.580245	0.578138	0.556649	0.537002	0.642176	0.760363
ABHD17A	0.455025	0.483131	0.747512	0.832422	0.574683	0.558035	0.778349	0.620635	0.418114	0.39657	0.440918	0.478825	0.831	0.492013	0.290861	0.370207	0.339748	0.270872	0.628475	0.385821	0.635606	0.374749	0.41487	0.755757	0.861001	0.503352	0.372848	0.650144	0.4924	0.645607	0.407928	0.723943	0.551878	0.388556	0.63649	0.534863	0.46463	0.715878	0.55078	0.0425623	0.504437	0.456095	0.620098	0.735644	0.33597	0.35931	0.444216	0.397563	0.49239
ABHD18	0.375405	0.271479	0.287274	0.250095	0.427401	0.249138	0.061515	0.478383	0.145471	0.344834	0.25768	0.216836	0.345339	0.397377	0.42873	0.44862	0.229667	0.602565	0.258018	0.237258	0.145449	0.223711	0.3526	0.0720862	0.159687	0.380611	0.455044	0.457772	0.212972	0.311229	0.39579	0.354306	0.320404	0.410744	0.302313	0.535261	0.507116	0.218633	0.153234	0.42855	0.370207	0.974127	0.312182	0.283795	0.22552	0.390071	0.341415	0.351943	0.291678
ABHD2	4.11673	4.24644	3.17428	3.81887	7.09978	5.29223	2.11638	2.47281	3.93998	2.07548	2.2793	3.76805	1.9632	2.34321	3.46311	3.22027	2.91822	4.23539	4.56635	4.4044	4.8574	4.03338	2.47113	2.25279	3.91674	2.14305	3.63215	4.21875	2.47794	2.90406	2.6148	3.72365	4.14741	4.8584	3.58659	2.08507	2.25161	3.55171	2.01681	4.12748	2.30619	1.94011	5.17545	2.7457	3.6098	3.99632	5.46499	4.23995	2.22297
ABHD3	2.31059	1.53258	1.53494	1.24244	2.8556	0.966938	0.88827	1.53571	1.29856	0.624563	1.30837	1.93561	1.67659	1.40972	1.76184	1.11838	0.795845	1.07884	1.86248	1.23116	1.94197	1.38921	1.75763	1.52359	1.63134	1.21286	1.56312	1.10992	1.03757	1.01384	1.14805	1.98416	1.67312	1.39974	1.56257	2.19148	1.34578	1.86502	2.12691	1.57254	1.00866	1.0262	1.76236	1.16756	1.63937	1.62011	1.2866	1.80907	1.21278
ABHD4	0.757841	0.441355	1.32367	1.0734	1.17589	0.668304	0.660049	0.532465	0.650365	0.770843	0.817134	0.436264	0.585072	1.3581	0.711276	0.697554	0.987643	0.578336	0.976711	0.701425	1.71672	0.906815	0.597944	0.386738	0.281878	0.465709	0.881575	0.654912	0.609377	0.611743	0.316646	0.998942	1.00019	0.705157	0.498228	0.409421	0.775117	0.292959	0.61657	0.496993	0.792753	0.684375	1.01507	1.01652	0.769938	0.724249	0.609547	0.629384	0.427192
ABHD5	1.35249	1.06744	2.93558	2.28718	1.99669	0.333753	0.714201	1.32765	1.03934	0.744255	1.04455	2.27544	1.26571	1.53787	1.46402	0.701697	2.37931	1.17246	1.34399	2.13485	2.572	1.93134	1.4645	0.418472	1.46686	1.1271	0.778924	1.51984	0.348301	1.41644	1.57895	1.40994	2.54286	1.24968	1.52	1.1953	1.54838	1.21233	1.36874	1.80931	1.24636	1.35791	1.08988	2.09245	1.05199	2.31253	1.63823	2.3852	0.991747
ABI1	2.33537	1.96977	1.98553	3.27357	1.36476	1.90538	1.81658	2.12062	1.97376	1.65133	1.98851	1.26395	1.74079	1.63512	2.49373	1.96131	1.83304	0.99747	2.64449	1.96387	2.97023	2.60779	2.23995	1.43835	2.68379	2.01451	2.7844	2.22489	1.5638	1.6612	2.07823	1.63675	2.44099	2.12431	1.86487	2.08868	1.88692	2.2663	2.02968	2.61192	2.0662	3.18689	2.16498	1.85658	2.1272	2.23181	1.99885	2.30334	2.25494
ABI2	0.0940501	0.193521	0.167675	0.192438	0.0760853	0.116455	0.0889754	0.118432	0.0631224	0.0997537	0.181205	0.0940896	0.147221	0.125171	0.116728	0.14706	0.0664382	0.122663	0.152727	0.0881592	0.0841512	0.113923	0.0949657	0.166825	0.213155	0.104734	0.164554	0.113359	0.258756	0.107953	0.132572	0.202451	0.10655	0.161595	0.174602	0.224184	0.136783	0.126372	0.137416	0.0450804	0.341965	0.130834	0.213455	0.10878	0.0889617	0.0647172	0.0544902	0.061086	0.110192
ABI3	1.15617	1.17021	0.378068	1.11172	1.35409	0.738318	1.64068	1.93017	0.431096	1.36254	1.8985	0.883559	1.62734	0.889752	0.97158	0.578151	0.952856	1.32273	1.51062	1.50521	0.431034	1.06074	0.864761	1.96363	1.08992	0.534282	0.809223	0.339148	0.631136	2.06263	1.75937	0.912332	1.22458	1.65543	1.22507	1.05749	0.233553	0.970942	1.02174	0.923632	1.07042	1.3403	1.42976	0.932961	1.42278	0.713986	0.903773	0.834378	0.727045
ABL1	0.250495	0.356537	0.122868	0.433558	0.512167	0.839802	0.503581	0.412216	0.280203	0.560148	0.479884	0.104417	0.24507	0.476263	0.291464	0.356884	0.0885811	0.386885	0.253299	0.34786	0.252147	0.229819	0.351297	0.59012	0.30361	0.829594	0.146084	0.462922	0.492269	0.569057	0.35109	0.320929	0.322606	0.300645	0.416959	0.343672	0.683082	0.473318	0.50177	0.225128	0.474486	0.770646	0.0819983	0.336891	0.41465	0.273471	0.215969	0.644013	0.310897
ABL2	0.144394	0.201928	0.167406	0.161563	0.133959	0.747577	0.111766	0.180325	0.117468	0.255251	0.333383	0.164153	0.198736	0.292362	0.152736	0.267732	0.148366	0.244161	0.235215	0.182948	0.317119	0.17463	0.275915	0.291057	0.0848541	0.299258	0.30621	0.212554	0.351875	0.138115	0.138775	0.282565	0.147756	0.279013	0.215999	0.290271	0.38182	0.154332	0.226009	0.188759	0.238644	0.140467	0.0802101	0.183603	0.314553	0.204973	0.163101	0.182346	0.276312
ABLIM1	0.643261	0.93053	1.24815	1.23707	0.783139	1.56096	1.15625	1.68126	1.49254	1.00446	1.5756	1.36441	1.43846	1.3628	1.04785	1.85233	0.848228	1.33188	1.11242	0.722075	0.633112	1.09709	2.04195	1.65087	1.1435	1.75713	1.45795	2.41008	0.6742	1.49721	0.941082	1.67121	0.740137	1.20512	1.97586	2.05493	1.86659	1.47656	1.2582	0.591035	1.94648	1.03251	1.0698	0.783749	1.54868	0.703322	0.887355	1.13735	2.44869
ABR	0.813006	1.0324	1.08932	1.14362	1.68504	0.803117	1.01093	0.876326	1.30911	1.17071	0.806255	0.966996	0.869105	0.974941	0.904772	1.12716	0.641639	1.04317	1.50191	1.30263	1.37407	1.26096	1.12357	0.948869	1.10093	1.35608	0.916797	1.03297	1.00692	1.01919	0.966336	1.13675	1.20143	1.19849	1.03886	0.774794	0.613928	0.940295	1.12377	0.983773	1.18219	0.811089	1.49905	1.28098	0.936268	1.04319	1.25781	1.29853	0.817959
ABRACL	3.08041	3.6537	0.978625	1.92529	0.389377	0.737662	2.36779	2.31417	4.95324	1.87184	1.77038	0.510039	2.26027	1.72565	0.597371	0.692953	1.36003	1.18941	0.970261	1.06943	1.55036	0.971487	1.836	2.56125	0.933395	2.25387	1.26659	0.81324	1.26116	2.394	1.13974	2.21671	0.948672	2.14043	1.53416	4.5059	2.56668	1.61681	3.26668	3.22987	1.18851	5.13189	1.84865	1.96785	1.9425	1.17301	1.59349	2.08411	3.84603
ABRAXAS1	0.22746	0.151083	0.223138	0.174972	0.0575038	0.435756	0.107593	0.309211	0.0954133	0.125653	0.174301	0.189629	0.143057	0.378408	0.330827	0.221729	0.200851	0.234205	0.0477632	0.157935	0.10176	0.143471	0.233928	0.0945622	0.0965651	0.122631	0.198976	0.160134	0.03725	0.135981	0.200391	0.0996336	0.165574	0.2595	0.254399	0.446347	0.689184	0.143264	0.140708	0.238496	0.144404	0.243401	0.32265	0.132909	0.125506	0.210698	0.133353	0.338562	0.451293
ABRAXAS2	0.477471	0.393635	0.218013	1.41995	0	0	0.490569	0.805625	0.248591	0.261903	0.324377	0.308789	0.248482	1.06639	0.287313	0.716845	0.637823	0.66105	0.373329	0.437205	0.132563	0.271855	0.429405	0.574872	0.359144	0.958513	0.777618	0.365064	0.873466	0.566857	0.664493	0.593341	0.530941	0.625949	0.655244	0.541983	0.538683	0.248841	0.488805	0.266306	0.561142	0.31708	0.775974	0.697396	0.700705	0.274477	0.449629	0.481143	0.500158
ABT1	0.818185	0.39524	0.510771	0.629385	0.451296	0.569978	0.703671	0.51089	1.16482	0.723169	0.630607	0.744117	0.748485	0.38385	0.403879	0.937005	0.525433	0.510599	0.416501	0.680473	0.199655	0.989492	0.528514	0.611399	0.480811	0.687444	0.240637	0.261823	6.23664	0.996045	0.810175	0.484056	0.877511	0.75176	0.575676	0.519624	0.811319	1.49914	0.772291	0.445653	0.826365	1.27349	1.03885	0.340117	0.609754	0.570879	0.636151	0.563622	0.590821
ABTB1	3.99804	2.75378	4.62917	4.51372	6.08012	4.08801	3.36459	3.37788	3.53614	3.08039	3.28596	5.68777	3.697	3.62244	3.66071	3.5954	2.26111	3.81352	4.27951	4.8258	7.10923	5.31856	5.20069	2.8388	3.80555	4.42617	2.72465	2.7615	1.91037	3.67745	3.94229	4.45096	4.68221	4.37198	5.14102	2.87061	2.11207	2.32977	3.90832	5.24662	4.05902	2.35956	4.34503	7.03259	3.53064	3.96134	5.68279	6.42317	3.21767
ABTB3	0.119465	0.188925	0.244149	0.297808	0.251673	0.105953	0.287771	0.25325	0.12373	0.195534	0.30272	0.161377	0.170054	0.180262	0.171604	0.248827	0.312552	0.493533	0.270307	0.153606	0.123713	0.114167	0.26371	0.245253	0.178755	0.408923	0.19352	0.293893	0.0724578	0.476111	0.194898	0.415296	0.136261	0.279488	0.314996	0.366001	0.435689	0.139337	0.312803	0.0662737	0.363084	0.325502	0.304638	0.334716	0.156942	0.0952914	0.183102	0.179608	0.274568
ACAA1	0.83174	0.806747	0.664858	0.641283	1.0903	0.826211	1.10743	0.833416	0.551336	0.6807	0.512589	0.596923	0.706652	0.937111	0.430121	1.1642	0.652835	0.803544	0.983963	1.03962	1.14377	0.848769	0.771867	0.990384	0.448045	0.854129	0.826387	0.737366	0.726454	0.929725	1.03623	0.68727	1.03171	0.785507	0.768938	0.79556	0.896036	0.620879	0.675138	1.18125	0.962267	0.659282	0.873835	1.23508	0.815879	1.06362	1.1432	0.700285	0.875604
ACAA2	0.578399	0.405293	0.69835	0.616058	0.243978	1.02283	0.608051	0.432932	0.647129	0.884539	0.736842	0.259647	0.223868	0.374624	0.448665	0.266899	0.206608	0.443976	0.199311	0.401607	0.875805	0.428607	0.48149	0.690548	0.475833	0.164484	0.311363	0.156615	0.990934	0.583124	0.51313	0.592732	0.617847	0.936751	0.565493	0.480032	0.431384	0.747283	0.408917	0.373207	0.247154	0.238052	0.291432	0.23935	0.25251	0.529887	0.540103	0.240816	0.413078
ACACA	0.18968	0.229696	0.115435	0.11638	0.0849949	0.128816	0.238547	0.144328	0.131626	0.22287	0.162198	0.0560573	0.20675	0.132409	0.169515	0.332774	0.213748	0.219242	0.141385	0.110884	0.0451225	0.0848242	0.213744	0.521809	0.217329	0.227867	0.17646	0.109146	0.154163	0.262954	0.253111	0.252456	0.143074	0.268488	0.274933	0.20621	0.24448	0.169404	0.178267	0.120862	0.18676	0.162293	0.102717	0.212515	0.137806	0.177958	0.204063	0.12738	0.193614
ACACB	0.180998	0.217545	0.103576	0.0464105	0.0610103	0.0577911	0.128424	0.0604334	0.0843596	0.146647	0.0660515	0.11126	0.0927548	0.191788	0.0468001	0.217154	0.0639295	0.156204	0.0844596	0.125675	0.0539825	0.138381	0.115635	0.183936	0.0975006	0.130109	0.0351847	0.0955682	0.0395215	0.288545	0.193283	0.0906079	0.101349	0.198178	0.175107	0.141203	0.0914012	0.101333	0.049218	0.0180742	0.137211	0.0808089	0.14483	0.103573	0.0570684	0.128032	0.120678	0.0163276	0.0688901
ACAD10	0.0735063	0.232433	0.240366	0.263874	0.0991093	0.0938798	0.342453	0.210017	0.164447	0.19491	0.203852	0.122562	0.221605	0.299478	0.248029	0.220474	0.0692343	0.403658	0.343005	0.297725	0.219232	0.269755	0.341356	0.271634	0.35637	0.392522	0.31436	0.293245	0.160504	0.373044	0.321831	0.134924	0.164638	0.202136	0.358955	0.341968	0.41574	0.164613	0.323353	0.187464	0.284591	0.183535	0.235272	0.362481	0.139059	0.31775	0.263638	0.271409	0.294187
ACAD8	0.399624	0.140011	0.0603125	0.189175	0.217599	0.117872	0.348979	0.140762	0.137544	0.0271704	0.242292	0.281904	0.22341	0.125242	0.119226	0.147524	0.347445	0.147709	0.172133	0.277476	0.0275048	0.183319	0.173084	0.102238	0.24839	0.151525	0.286834	0.0649245	0	0.294036	0.246201	0.107721	0.192784	0.217484	0.284598	0.327474	0.223537	0.103262	0.115908	0.147345	0.326	0.0657893	0.161003	0.157102	0.310156	0.309157	0.16962	0.232936	0.128193
ACAD9	0.113174	0.126301	0.272033	0.113767	0.186944	0.070832	0.174893	0.222212	0.0413584	0.156875	0.1707	0.154121	0.248041	0.346465	0.157742	0.365964	0.287304	0.241109	0.238874	0.13478	0.016541	0.0932844	0.228149	0.512368	0.179253	0.341719	0.366335	0.130149	0.0968797	0.318292	0.236898	0.360926	0.149062	0.0934224	0.305161	0.27452	0.246458	0.227901	0.182977	0.310139	0.17738	0.138476	0.0968247	0.328189	0.186523	0.18103	0.193813	0.10006	0.352427
ACADM	0.33374	0.425462	0.140314	0.134477	0.0984095	0.182675	0.150349	0.181934	0.124727	0.126421	0.20233	0.251735	0.257655	0.202879	0.283538	0.266938	0.269438	0.272727	0.222478	0.131035	0.0142197	0.183691	0.24665	0.317134	0.256829	0.146882	0.240971	0.123073	0.20821	0.258422	0.258702	0.214806	0.170858	0.152592	0.267967	0.294564	0.481525	0.266926	0.22497	0.114264	0.25682	0.153055	0.291328	0.128242	0.100217	0.180862	0.154884	0.275258	0.17042
ACADSB	0.280913	0.319865	0.25009	0.108046	0.142034	0.26908	0.166097	0.261284	0.196393	0.248291	0.246014	0.14637	0.0588919	0.391035	0.354095	0.126386	0.204002	0.361554	0.196625	0.195051	0.439857	0.161705	0.288901	0.311427	0.340478	0.281263	0.163823	0.148324	0.184015	0.235111	0.209771	0.316408	0.314592	0.195193	0.27177	0.357066	0.425572	0.589771	0.322725	0.12625	0.496513	0.353418	0.0919562	0.292795	0.199286	0.195159	0.149977	0.190057	0.536921
ACADVL	0.953721	1.27558	0.788495	1.083	1.69924	0.348017	0.98819	0.623879	0.863622	1.82808	0.855126	0.759192	1.01558	1.27054	1.22035	1.0625	1.4116	1.41716	1.04874	1.5714	1.09715	1.45834	1.47272	1.97232	1.1743	1.42712	1.21832	1.15102	0.594996	1.17289	1.16395	1.45504	1.68141	1.07867	1.34406	1.29015	0.999218	1.37302	1.17441	1.25157	1.51369	1.11776	1.11003	0.781811	1.05964	1.54613	1.45378	0.934086	1.09125
ACAP1	0.746933	0.851009	0.897173	1.54319	1.67181	1.86119	1.4234	1.15135	3.16676	1.43416	0.891358	1.00839	1.67016	1.56758	0.778083	1.11493	0.916972	0.690973	0.851005	1.54656	1.75129	1.04206	1.93902	1.4587	1.91813	2.18129	0.929054	1.14232	0.928031	1.21341	1.50274	1.32917	1.29618	1.49512	1.46413	1.81317	1.07265	0.594604	1.66595	1.86179	1.50472	0.662951	0.92709	1.84302	0.911578	1.17899	1.21387	1.30773	1.63044
ACAP2	3.71603	3.25789	3.61809	3.05417	2.37641	2.80524	1.70298	2.033	2.16788	2.13994	2.29237	2.32576	1.8709	2.15741	2.98608	2.67083	1.95634	2.00969	3.48365	3.194	3.39579	2.686	2.73003	2.61934	2.08428	1.98973	2.37867	2.95413	2.59161	2.22958	2.14832	2.76781	3.01548	2.77353	2.42473	2.37764	2.14611	2.13327	2.18077	2.2143	2.15448	2.20147	2.60256	2.66094	2.37945	3.13286	2.56528	3.24554	2.31001
ACAP3	0.125708	0.671484	0.295959	0.0193395	0.0508466	0.192655	0.332981	0.158292	0.0281225	0.155549	0.0110088	0.146717	0.14055	0.211686	0.0975091	0.180978	0	0.224349	0.225246	0.0960103	0.089979	0.196058	0.230351	0.0836149	0.162516	0.26334	0.0586466	0.123896	0.0658753	0.072143	0.217463	0.125856	0.135144	0.141149	0.203757	0.251592	0.12188	0.0422262	0.296235	0.306203	0.203138	0.0807085	0.329189	0.263734	0.23882	0.29942	0.152596	0.108861	0.35946
ACBD3	0.670916	1.48159	0.957337	0.516099	0.801808	0.233692	1.28809	0.491366	2.04677	1.18601	0.934763	0.457635	1.05703	1.4247	1.27742	0.768349	0.775551	1.04268	1.70767	0.703829	1.25518	0.600534	0.952659	1.28473	1.08424	1.165	0.782534	1.04044	0.559353	0.852247	1.01606	0.915988	1.22948	1.04796	1.32225	1.07761	1.18273	1.12686	1.30799	1.02323	1.32445	0.391601	0.851863	1.03356	0.887209	1.3757	0.942331	1.51857	1.56244
ACBD5	0.300057	0.253609	0.28115	0.17133	0.35661	0.213343	0.298502	0.212474	0.228437	0.213266	0.121909	0.340417	0.311287	0.262145	0.30438	0.200413	0.445785	0.294878	0.16629	0.212641	0.132855	0.127903	0.33665	0.28807	0.209962	0.251593	0.361659	0.182985	0.218848	0.337314	0.285411	0.167245	0.157971	0.302885	0.246258	0.407463	0.507674	0.218216	0.359074	0.289134	0.196833	0.456807	0.324035	0.244627	0.211466	0.283779	0.235552	0.361724	0.258002
ACBD6	0.262262	0.243327	0.17152	0.313824	0.206273	0	0.192976	0.667177	0.110096	0.386343	0.408321	0.218644	0.374691	0.435317	0.519895	0.512818	0.452871	0.360052	0.228444	0.222567	0.338952	0.320819	0.299689	0.452276	0.518014	0.233412	0.442029	0.656482	0.839901	0.613209	0.588132	0.419308	0.474428	0.353423	0.426539	0.658497	0.35317	0.293661	0.508173	0.384109	0.470905	0.218278	0.203497	0.438936	0.350035	0.385612	0.356177	0.283901	0.474509
ACER3	0.198984	0.210101	0.185908	0.124401	0.0574914	0.0726103	0.0448208	0.130166	0.137789	0.0921256	0.0995792	0.199178	0.149322	0.231628	0.198453	0.170524	0.0267743	0.182927	0.169788	0.177639	0.296735	0.108666	0.135435	0.199588	0.0306256	0.163473	0.0884141	0.193453	0.18621	0.163142	0.207249	0.170763	0.254675	0.172382	0.131545	0.118609	0.0344517	0.159148	0.248461	0.10219	0.153123	0.121674	0.173697	0.285493	0.101578	0.203284	0.128096	0.133344	0.174312
ACIN1	2.2587	1.61731	1.93476	2.05173	2.14984	1.84132	1.8178	1.99428	1.87372	2.06634	1.89655	2.1034	2.16276	3.01378	2.03202	2.10368	2.71587	2.10229	1.89418	2.50063	1.69258	2.06206	2.86671	2.78649	2.11848	2.35408	2.21406	2.5209	2.04624	2.15471	2.94733	2.17587	2.09773	2.01946	2.29423	2.64013	2.80581	2.2197	2.10613	1.9868	2.18869	1.23422	2.45747	1.94414	1.84064	2.30292	2.19321	2.06321	2.91333
ACLY	1.34515	1.2127	4.02701	2.40436	1.55919	1.26001	1.35197	1.90061	1.1284	2.08044	1.71167	1.25026	1.96626	2.42027	1.64023	1.82758	2.07843	2.06592	2.07156	1.69547	1.27138	1.61962	1.72575	1.5843	2.6491	2.43441	1.57918	1.56831	1.59694	1.76898	1.76397	2.10412	1.29477	1.80744	1.91357	1.58074	1.81783	1.83549	1.5155	1.05771	2.47375	1.21439	1.48842	1.43331	1.77585	1.36728	1.51553	2.36599	1.49168
ACO2	0.389175	0.196951	0.200047	0.318825	0.65606	0.284024	0.543499	0.307617	0.331679	0.442262	0.292137	0.312916	0.55854	0.317114	0.316259	0.722608	0.288012	0.419797	0.512559	0.340175	0.265306	0.289042	0.19417	0.400751	0.239591	0.616604	0.151306	0.313124	0.728381	0.3368	0.344346	0.232985	0.31546	0.355877	0.442635	0.3815	0.539048	0.466894	0.436729	0.288749	0.533451	0.356957	0.501489	0.283954	0.338903	0.343329	0.531739	0.200612	0.412069
ACOT8	0.201104	0.118221	0.542529	0.348072	0.508408	0.577897	0.237816	0.316549	0.281192	0.399937	0.330225	0.297719	0.393496	0.300423	0.233995	0.301595	0.142062	0.207067	0.337831	0.541087	0.224922	0.253694	0.385441	0.445895	0.243746	0.464664	0.410479	0.283159	0.197603	0.528988	0.37045	0.327188	0.315408	0.179907	0.569778	0.415269	0.426544	0.506656	0.189569	0.361477	0.558565	0.376596	0.175548	0.175802	0.253631	0.50686	0.585348	0.544242	0.359418
ACOT9	0.334365	0.505642	0.722234	0.485427	0.248162	0.537298	0.696494	0.501664	0.509832	0.65072	0.61405	0.497505	0.568376	0.436994	0.4895	0.402552	1.2878	0.409105	0.64783	0.267765	0.407784	0.595036	0.55721	0.388658	0.873056	0.734433	0.490681	0.271493	0.229651	0.435939	0.651411	0.614253	0.408314	0.354329	0.446558	0.424397	0.84978	0.824357	0.586585	0.252061	0.230155	0.300119	0.459041	0.452634	0.508479	0.417528	0.46643	0.683109	0.431633
ACOX1	1.29449	0.762064	2.69714	1.64609	1.71879	1.4171	0.724791	1.44744	2.0413	1.02741	1.15739	2.73104	1.69021	1.22701	1.71362	1.3946	1.08241	1.43262	2.01225	2.28867	2.05756	2.33893	1.69176	1.08365	2.12462	1.09017	1.35578	1.69248	0.726834	1.18331	1.63344	2.19674	1.97281	1.54213	1.61655	1.02556	1.41137	1.16301	1.41492	1.93109	1.77579	2.00716	2.26038	1.88315	1.08391	2.1848	1.95128	1.7445	1.19612
ACP1	0.420965	0.599171	1.89638	1.11923	1.27709	0.806463	1.69257	0.843336	0.442308	1.02321	1.28691	1.00898	0.745017	0.659613	0.326543	0.757584	1.1895	0.569726	0.530378	0.383636	0.612068	0.463077	0.354219	0.875042	0.76539	1.49142	0.736494	0.777954	1.37879	0.603989	1.26432	0.474156	0.783349	0.691384	0.829848	1.04469	0.956615	0.707045	0.815181	0.252223	0.611187	0.84463	0.576067	0.452924	0.730013	0.460861	0.714925	0.626585	0.480674
ACP3	0.715365	0.389629	0.701774	0.707517	0.826744	1.76202	0.386723	0.499323	0.705798	0.406472	0.492244	0.766784	0.527339	0.638422	1.744	0.466053	0.216575	0.877183	0.785116	1.06438	1.37442	0.750076	0.993681	0.679771	0.247729	1.13342	0.536382	0.791411	0.602496	0.813798	0.52383	0.818547	0.688141	1.7559	0.677957	0.876595	0.433499	0.686579	0.80679	1.59199	0.516083	0.273393	0.624456	0.714699	0.966665	0.689695	1.68238	0.829702	0.862493
ACP6	0.109515	0.0415668	0.143245	0.0842437	0.0922875	0.0699343	0.103606	0.146264	0.122503	0.145195	0.111894	0.167384	0.0204081	0.173516	0.0707922	0.175188	0.180513	0.162879	0.115543	0.178821	0.195976	0.14234	0.179999	0.12141	0.0589939	0.12637	0.149022	0.218449	0.119565	0.244423	0.0935583	0.127921	0.106294	0.166029	0.121086	0.123736	0.110607	0.183939	0.0301096	0.0437441	0.0921746	0.0781265	0.0477988	0.0981909	0.0575498	0.140177	0.0856071	0.0396082	0.0978638
ACSF3	0.480607	0.296427	0.191537	0.196406	0.820136	0.33173	0.481567	0.398081	0.420004	0.438069	0.256486	0.413469	0.361312	0.416093	0.256305	0.351373	0.233411	0.411369	0.260711	0.436964	0.174697	0.368998	0.519549	0.56611	0.436886	0.781565	0.483168	0.232617	0.747715	0.44645	0.312748	0.293223	0.322936	0.296003	0.447277	0.46827	0.273037	0.40361	0.491973	0.197971	0.498265	0.192859	0.18431	0.450717	0.322159	0.381592	0.35438	0.327035	0.345968
ACSL1	9.56378	9.00078	8.54195	10.8309	8.82637	17.3534	9.20049	5.40439	11.798	9.31293	5.19825	15.1697	7.54532	7.91394	14.8448	5.18675	6.89377	4.89402	13.5288	19.0079	33.2633	12.6386	10.9075	7.87971	9.38058	7.74619	8.6051	8.07233	5.93831	4.15225	13.3884	10.7563	10.4332	9.47635	5.41223	5.76824	6.7294	7.00854	8.61913	25.2603	5.95769	6.77201	10.739	17.7275	13.422	12.4021	9.88142	13.9211	5.41829
ACSL3	0.318435	0.325739	0.223132	0.163303	0.398682	0.0580993	0.358635	0.321137	0.254429	0.214442	0.159357	0.164341	0.161066	0.255354	0.270536	0.236505	0.321353	0.17997	0.246239	0.25269	0.271352	0.340843	0.258089	0.319402	0.147031	0.168175	0.123803	0.266883	0.317859	0.290084	0.468121	0.15941	0.346424	0.352493	0.271074	0.286361	0.128644	0.33109	0.293023	0.181706	0.352683	0.194716	0.277968	0.257786	0.219929	0.257677	0.21336	0.27905	0.249929
ACSL4	1.97209	1.6118	1.42589	1.27622	1.37672	2.60761	0.893078	1.01785	1.95071	1.02843	0.815428	1.82859	1.06778	1.13938	1.47911	0.914431	0.930508	0.982057	1.45236	1.84447	2.27161	1.59124	1.16468	0.827506	1.56106	0.838666	0.731265	1.14929	1.38059	1.14137	1.11124	0.846241	1.48743	1.52234	1.26329	0.955125	1.01108	0.773344	1.2813	1.7626	0.576506	1.01017	1.24566	1.68903	1.31972	1.53434	1.11561	1.51556	0.941675
ACSL5	0.84661	1.33599	0.750832	0.946597	0.374553	1.01368	1.10128	1.24882	0.947014	1.16921	0.741432	1.0146	1.50864	1.10663	1.06301	1.10061	0.981092	1.12596	1.15554	0.900128	0.804847	1.01946	0.849608	1.29053	0.598573	1.14109	1.29603	0.968674	0.901195	0.724625	0.932325	1.03305	0.971812	1.17327	1.16699	1.19569	2.05212	1.15534	1.00563	0.887687	1.22917	2.03839	0.969967	0.99628	1.40141	0.770358	0.642326	0.400953	1.26097
ACSL6	0.0515184	0.0700721	0.176887	0.188244	0.117219	0.0493482	0.414267	0.243278	0.0577513	0.162587	0.124234	0.150329	0.187209	0.237882	0.109898	0.208608	0.218452	0.0965974	0.122605	0.0715742	0.092192	0.112257	0.111773	0	0.124885	0.253943	0.2704	0.117876	0.151865	0.110876	0.0660186	0.161189	0.072185	0.105519	0.129446	0.124732	0.140487	0.108162	0.203359	0.0771686	0.104067	0.220516	0.0337286	0.117788	0.0441442	0.0409043	0.0984579	0.111538	0.0913913
ACSS1	0.428182	0.535354	0.420052	0.484379	0.305641	0.675533	0.667257	0.403669	0.817053	0.890487	0.573223	0.356968	0.45059	0.793572	0.488443	0.649698	0.604946	0.622418	0.47953	0.545694	0.202826	0.335068	0.636687	0.586382	0.569853	0.81762	0.470036	0.762479	1.14688	0.770942	0.597107	0.607818	0.603302	0.496403	0.748563	0.699251	0.427364	0.380735	0.629175	0.271638	0.496064	0.592952	0.439727	0.555538	0.202466	0.573277	0.457413	0.354449	0.685195
ACSS2	0.341008	0.0634593	0.368271	0.481295	0.92796	0.159817	0.0789216	0.310374	0.233291	0.405542	0.273971	0.139096	0.163232	0.634443	0.582401	0.500437	0.058931	0.515381	0.560562	0.41995	0.522497	0.287013	0.491412	0.184968	0.493008	0.514011	0.415785	0.352383	0.218588	0.398977	0.534511	0.542904	0.317643	0.379648	0.276712	0.343361	0.404423	0.560462	0.186765	0.299899	0.294899	0.178539	0.400518	0.403904	0.263031	0.518857	0.472494	0.496683	0.439003
ACSS3	0.165969	0.152986	0.136364	0.191507	0.119881	0.136332	0.0560764	0.0339279	0.132609	0.0628694	0.0571019	0.227549	0.0861579	0.0356361	0.133412	0.0782269	0.184239	0.130202	0.152681	0.162239	0.26518	0.228405	0.148794	0.0262852	0.0766329	0.0438266	0.248888	0.116844	0.186377	0.12755	0.258256	0.172104	0.169937	0.19208	0.127798	0.178304	0.100575	0.0597341	0.0502873	0.156265	0.107762	0.0888004	0.19662	0.232905	0.201844	0.17385	0.196241	0.184288	0.228354
ACTB	85.0281	84.0999	75.2737	80.8422	108.221	86.3824	110.627	95.4018	98.8589	90.8926	90.5313	97.1343	87.0355	69.039	81.7726	92.4399	96.5078	92.5349	115.576	100.78	137.043	97.4743	62.4411	82.7857	106.245	76.1023	86.1513	76.1828	109.475	80.5695	83.5858	118.979	60.4221	91.1522	58.9696	37.1485	81.9869	117.125	49.5802	129.768	81.9097	78.2763	101.719	70.5418	137.494	74.3697	103.974	91.2004	52.6746
ACTBP2	3.37689	3.46324	2.73525	5.30668	13.6508	5.30074	2.29858	5.31883	5.75535	3.96277	3.88836	6.20019	2.95958	0.438063	1.523	1.90218	3.89918	1.80095	1.66049	1.40165	7.40469	1.86173	0.797304	2.85127	4.13267	1.59282	2.99025	0.831397	2.81173	2.50339	0.70694	1.40012	1.43316	1.64489	1.66074	0.683623	1.91793	4.6275	2.13173	4.71127	2.08983	5.10966	1.74366	1.14084	3.56263	0.927571	2.60528	1.40627	0.929907
ACTG1	30.2068	28.5994	17.3038	20.0695	23.1823	19.5281	29.0653	26.6255	21.6437	23.2826	26.1414	25.9018	25.8343	22.451	25.4919	29.9546	25.139	24.8103	30.1416	20.9404	24.146	21.0837	18.3501	22.6571	29.6324	23.3651	25.4922	29.8386	26.9168	24.664	23.1044	30.7277	20.0598	23.2508	23.1154	15.2879	22.8743	31.2794	16.8368	27.9463	25.9546	29.9531	26.5866	17.7587	35.3819	19.2466	24.4256	19.8338	17.9148
ACTN1	1.68332	1.21017	2.37693	2.46617	3.21199	2.7529	2.31571	1.51253	2.8117	2.78954	2.0115	3.44168	1.89481	2.41575	3.13812	2.54317	1.55499	2.68663	3.27478	4.45724	5.17669	3.80105	3.55258	1.64085	2.98914	3.27052	3.23082	3.09581	1.49511	2.5169	3.51134	3.47945	2.49026	3.28135	2.96526	2.38725	1.3895	1.61789	1.93315	3.88294	2.25819	0.933848	3.81144	3.49798	3.19276	3.34764	3.22341	3.73425	2.20696
ACTN4	2.26349	2.32259	2.47873	2.85652	3.84432	3.42322	2.87391	2.08351	2.15879	3.62659	2.43787	2.95557	3.05106	2.61	3.32674	3.83139	3.02958	3.81226	3.25586	5.02788	4.74742	3.77512	3.19612	3.00911	4.96427	2.48833	2.61212	2.76767	2.76253	3.08324	3.4121	3.56694	3.10812	3.04689	3.0061	2.37686	2.60126	4.30045	2.31101	3.64027	2.86884	1.64771	2.44261	2.94701	3.64956	3.17968	3.33887	3.81234	2.17334
ACTR10	0.704561	0.617121	0.265836	0.416908	0.822087	1.03828	0.76909	0.465322	0.484996	0.62274	0.735692	1.76214	0.465185	0.677146	0.728484	0.39014	0.382854	1.063	0.728356	0.43276	0.630405	0.606419	0.611023	0.540754	0.437926	0.467509	0.695344	0.343398	0.325005	0.884899	0.347253	0.298443	0.631224	0.438213	0.779005	0.359346	0.853904	1.09234	0.67692	0.519557	0.383172	0.289976	0.425786	0.816363	0.255788	0.750591	0.657912	0.352012	0.355162
ACTR1A	4.27537	1.44036	0.783321	1.51657	1.18884	1.08106	1.15668	1.08516	1.05204	1.39622	1.31785	1.46174	1.75659	1.17316	1.20375	0.902699	1.06301	1.25324	1.40439	1.10228	1.22019	1.2943	1.17828	2.01287	0.75995	1.5936	1.20667	1.55599	1.54533	1.30443	1.5965	1.45955	1.30604	1.08666	1.6638	0.92629	0.740906	1.02677	1.00776	1.29607	1.56734	0.70449	1.68301	1.35342	1.542	1.70525	1.30951	0.967196	1.06456
ACTR1B	1.84144	0.58244	0.526884	2.40862	1.78454	0.881937	1.16139	1.09793	0.996337	1.15288	0.940726	0.831556	1.11525	1.95896	0.535654	1.92892	1.98339	0.579348	0.64446	0.799122	0.686512	1.12659	0.975598	1.44168	0.903876	0.80368	1.25287	0.702214	1.20626	1.32103	1.4994	0.49933	1.14757	0.62038	1.06042	0.845254	0.650932	1.6753	0.940235	0.36777	1.37868	1.06735	0.870692	1.40339	0.338686	0.897391	1.16426	0.830575	0.807533
ACTR2	12.8482	17.6802	9.49342	10.2193	8.96711	10.2992	11.1199	8.33697	11.4434	11.8337	9.80743	10.5182	8.75426	11.9372	16.5446	13.1886	12.3256	9.84775	12.4069	14.9358	15.5067	16.5798	13.3398	9.79431	10.1737	12.0343	8.20683	14.5802	8.05752	8.98375	10.4102	15.8599	14.7998	12.5469	11.6243	11.4981	11.5677	9.99169	10.5551	11.0088	11.2888	13.9168	14.5255	13.1797	12.6581	14.903	12.7995	13.9116	10.457
ACTR3	3.31257	3.96841	3.01383	3.385	2.49834	3.29984	2.6004	2.80242	2.25242	2.28085	3.02744	3.47655	2.44779	3.09829	3.7886	2.60894	3.32252	3.20007	3.47724	3.05192	3.93623	3.6912	3.48454	2.54186	3.45085	2.60413	2.17063	4.03092	2.73184	2.44904	2.91166	3.49135	3.06775	3.39739	2.97735	3.13684	3.03178	2.50604	2.45207	2.8255	2.72538	3.51105	3.67414	2.67762	2.98673	3.55786	2.97736	3.73314	2.55076
ACTR8	0.0545074	0.620655	0.374521	0.209648	0.110239	0	0.309398	0.374389	0.182915	0.626307	0.453489	0.363535	0.647061	0.695829	0.465096	0.588561	0.693085	0.448989	0.335742	0.701199	0.341393	0.500082	0.448458	0.422995	0.528521	0.302263	0.508601	1.18959	1.92811	0.625646	0.401628	0.62759	0.376223	0.358087	0.783467	0.538431	0.462428	0.457748	0.655106	0.261266	0.770954	0.349964	0.428225	0.263905	0.206233	0.577037	0.621228	0.354028	0.649447
ACVR1	0.311382	0.11819	0.043638	0.188806	0.179931	0	0.0841659	0.089115	0.37319	0.314544	0.0973921	0.111255	0.101926	0.151027	0.103517	0.161806	0.219964	0.0916044	0.0871809	0.0926598	0.0796025	0.0816228	0.22874	0.345204	0.143774	0.219267	0.181592	0.125266	0.233114	0.212744	0.142507	0.233818	0.0896692	0.168596	0.215177	0.294482	0.242604	0.224139	0.235865	0.0799568	0.16848	0.261804	0.194151	0.113668	0.0562303	0.194256	0.134998	0.168537	0.326839
ACVR1B	0.580333	0.881072	0.531353	0.119045	0.412539	0	0.658824	0.332173	0.432772	0.444547	0.084706	0.45156	0.454211	0.45186	0.450165	0.373225	0.655933	0.333282	0.541606	0.617858	0.982234	0.337206	0.238734	0.471803	0.250093	0.0476764	0.451251	0.217899	0.304123	0.444078	0.322256	0.255429	0.398611	0.430129	0.277894	0.249788	0.234448	0.626278	0.346462	1.669	0.559553	0.289802	0.810545	0.427216	0.536781	0.522208	0.555047	0.41881	0.207617
ADA	0.0898859	0.491264	0.0881755	0.0829707	0.199965	0.137755	0.170067	0.154343	0.975656	0.127112	0.18892	0.0749341	0.170848	0.351553	0.0976116	0.118686	0.101591	0.148078	0.181192	0.106097	0.0482537	0.20616	0.134457	0.0996461	0.377666	0.199374	0.251607	0.17718	0.353274	0.154755	0.0921446	0.0809924	0.136897	0.099929	0.135088	0.104457	0.174297	0.0905798	0.173747	0.0646247	0.190642	0.134655	0.141229	0.0967078	0.124696	0.0808807	0.0843135	0.214059	0.146362
ADA2	1.38745	1.6702	1.5426	1.8375	2.04876	1.29245	1.22017	2.60583	1.57589	1.61386	1.97922	1.70066	1.63138	1.5218	1.5084	2.15521	1.85491	1.93645	2.79125	1.31809	1.18976	0.946638	1.54408	1.81846	2.89664	1.40865	1.05095	1.97899	1.99279	1.61112	1.13445	1.77623	1.14801	1.16521	1.41651	1.10403	1.62818	1.76741	1.39686	1.11502	2.31334	1.64954	2.02654	0.870513	2.25529	1.1355	1.48434	0.958051	1.43557
ADAM10	1.54443	1.83995	1.98639	1.39113	1.19821	1.78463	1.08027	1.26245	1.98022	1.21086	1.27882	1.49894	1.26642	1.73416	1.81986	1.16985	1.73004	1.38232	1.59181	1.5357	1.56895	1.2233	1.55082	1.71681	1.37194	2.04269	1.34218	1.5462	1.64854	1.04829	1.23324	1.31543	1.69362	1.15539	1.41379	1.5065	1.48021	1.02861	1.37206	1.2813	1.25406	1.29748	1.50677	1.1746	1.72871	1.5495	1.22137	1.52898	1.64042
ADAM15	0.299228	0.252385	0.293543	0.153453	0.437073	0.636939	0.314536	0.171273	0.32616	0.293865	0.211293	0.665229	0.297393	0.505704	0.0773704	0.319112	0.234865	0.296689	0.465432	0.554045	0.65446	0.305032	0.254892	0.221153	0.537297	0.122913	0.465342	0.163846	0.26135	0.127207	0.362142	0.466026	0.491483	0.252023	0.312464	0.20929	0.161179	0.27921	0.305569	0.278885	0.470119	0.249043	0.406314	0.339831	0.356419	0.30226	0.266009	0.323917	0.415946
ADAM17	0.658186	0.717452	1.84288	0.416085	0.43036	0.265446	0.298364	0.447372	0.506167	0.484792	0.444321	0.366085	0.291301	0.559127	0.627569	0.384601	0.35912	0.471648	0.67569	0.487651	0.466221	0.408862	0.393467	0.486835	0.483695	0.473132	0.655727	0.521787	0.664693	0.515971	0.747181	0.514827	0.614762	0.529264	0.493178	0.429515	0.299143	0.414554	0.458864	0.740381	0.623639	0.396176	0.646361	0.643702	0.587988	0.653838	0.431304	0.645954	0.582718
ADAM19	1.79022	1.04013	2.14631	0.945686	1.55159	1.74189	1.80102	1.01399	1.82491	1.60798	0.99556	2.0372	1.11001	1.60526	2.36045	1.68746	1.00361	1.82548	1.46333	2.48649	3.39482	1.83384	1.78081	1.77672	1.87924	1.68086	1.52448	1.32025	2.89993	1.49609	1.79457	2.26176	1.32448	1.6645	1.64071	1.45253	1.44635	1.90895	1.65532	3.46045	1.56405	1.09459	1.93465	2.04063	1.11091	1.95924	1.47636	2.44022	1.13122
ADAM28	0.210011	0.0708539	0.186261	0.16155	0.283161	0.178813	0.331132	0.307214	0.13051	0.268122	0.143049	0.155629	0.156543	0.424643	0.343913	0.181973	0.131871	0.224247	0.352794	0.0972133	0.354936	0.267606	0.453502	0.388037	0.490229	0.531972	0.27677	0.213561	0.0917135	0.267839	0.415029	0.292034	0.0635844	0.34197	0.238651	0.361576	0.452491	0.353274	0.321877	0.335544	0.223895	0.184861	0.287263	0.45191	0.294295	0.142041	0.173847	0.202079	0.315098
ADAM8	3.88526	2.5504	4.28583	4.52325	7.69114	7.74801	2.95659	2.54819	6.06145	2.58896	2.853	4.06379	3.66812	3.67556	3.17242	4.09486	2.59727	3.70851	3.929	6.17914	6.397	5.42978	4.65854	2.91963	4.05711	5.18212	4.81152	4.35897	3.91445	3.10482	5.75696	4.94198	4.64348	4.29073	3.38955	3.01708	2.49162	3.08984	3.36955	5.78558	3.34432	2.95081	4.61365	6.53442	3.51533	4.91059	4.96975	5.67168	3.30025
ADAM9	0.160739	0.122018	0.776295	0.0856035	0.175048	0.0473747	0.093579	0.129363	0.0553236	0.0983577	0.10287	0.175238	0.103686	0.121674	0.124685	0.0964239	0.122282	0.076387	0.180015	0.145949	0.121695	0.0510477	0.136409	0.0959527	0.159854	0.0228553	0.115372	0.147981	0.169086	0.106456	0.0752614	0.123794	0.121853	0.143713	0.0717725	0.0898094	0.0599415	0.103836	0.0699318	0.0444495	0.087417	0.132311	0.043173	0.0864711	0.0628632	0.15053	0.139862	0.093693	0.0982143
ADAMTSL4	0.140721	0.0258349	0.534186	0.420655	0.344155	0.670861	0.193181	0.214281	0.228416	0.210567	0.342759	0.226983	0.114158	0.295803	0.211197	0.24499	0.096166	0.256978	0.457375	0.4138	0.182707	0.296628	0.248188	0.716867	0.164998	0.125818	0.15878	0.167718	0.118941	0.09766	0.283477	0.477039	0.182944	0.257979	0.19792	0.0494391	0.0824942	0	0.248628	0.203911	0.395295	0.21851	0.357349	0.292936	0.386303	0.297238	0.301073	0.184206	0.256817
ADAMTSL4-AS1	1.14369	0.260333	1.41611	1.31966	0.898917	1.27272	0.757383	0.826369	0.895526	1.46221	0.751201	1.61986	1.51648	1.66221	1.77432	0.343037	0.323166	1.08066	2.82233	3.18527	2.6132	1.36407	2.13609	0.887538	1.84826	3.0876	0.533647	0.644149	0.599348	1.64093	1.2091	1.66034	1.23388	2.58971	0.769452	1.59046	0.791063	0	1.94091	3.15212	1.20771	0.489498	1.79702	3.33062	0.937568	2.21323	0.612501	1.98088	1.06744
ADAP1	0.259406	0.492306	0.927143	0.327375	0.47833	0	0.155154	0.395931	0.725446	0.687767	0.174993	0.755228	0.523041	0.0558105	0.257488	0.53238	0.370069	0.614111	0.193639	0.512049	0.361261	0.456168	0.176113	0.718975	0.72448	0.74591	0.593663	0.18263	0.226576	0.453644	0.553459	0.40882	0.374289	0.283113	0.333958	0.127389	0.471599	0.58094	0.132763	0.310857	0.398281	0.183669	0.339657	0.625755	0.408964	0.52129	0.397188	0.280817	0.282043
ADAP2	0.233495	0.576056	0.120461	0.269423	0.413207	0	0.441793	0.568007	0.261186	0.464353	0.444382	0.145996	0.228438	0.634201	0.0905612	0.378685	0.659776	0.641117	0.720948	0.162126	0.10446	0.214222	0.305626	0.453003	0.471676	0.179835	0.204254	0.616436	0.0764768	0.335013	0.205708	0.905884	0.339935	0.117996	0.354978	0.251485	0.283029	0.196087	0.374782	0	0.501138	0.936971	0.101911	0.412697	0.809828	0.37078	0.386517	0.315951	0.510044
ADAR	4.67997	4.93157	4.98684	5.23827	5.70485	6.65322	4.57355	5.55018	6.79687	4.53827	5.52334	6.42134	5.23884	5.57257	7.74996	6.41245	5.05887	5.42127	10.5914	6.35979	7.54127	7.12666	8.5842	4.26203	6.36935	6.0166	7.60846	5.90538	5.55393	4.56584	6.6812	7.74257	5.76782	5.37479	6.34118	6.24136	4.73477	5.35822	4.80876	8.89744	5.48599	4.23522	6.66726	6.06417	9.31893	5.32461	5.74717	6.99219	5.32832
ADARB1	0.297594	0.338859	0.233648	0.180479	0.214955	0.32578	0.502744	0.328509	0.30911	0.45917	0.186159	0.38987	0.237672	0.444566	0.329777	0.33364	0.240256	0.131322	0.238058	0.258291	0.190194	0.302283	0.500568	0.518442	0.223074	0.419115	0.247929	0.359159	0.668379	0.244258	0.266333	0.256104	0.238052	0.247067	0.39367	0.527061	0.463723	0.321322	0.473695	0.179435	0.504527	0.409436	0.166999	0.25168	0.294898	0.202528	0.123156	0.253116	0.388348
ADAT1	0.536699	0.985874	0.456302	0.613687	0.759819	1.23382	0.575439	0.471036	0.48028	0.411123	0.517285	0.805386	0.600085	0.398449	0.471827	0.579518	0.454957	0.78594	0.480848	0.310545	0.640768	0.459572	0.618835	0.782654	0.578223	0.610437	0.667716	0.755685	0.845159	0.75293	0.780176	0.806019	0.536509	0.632846	0.662789	0.508215	0.867281	1.14181	0.801031	0.343003	0.632409	0.536025	0.468495	0.683312	0.541506	0.600407	0.89372	0.503517	0.775231
ADCY6	0.310425	0.216009	0.431414	0.298492	0.732463	0.79293	0.367095	0.207296	0.491924	0.365834	0.159078	0.280363	0.28924	0.0632365	0.0401329	0.139663	0.402029	0.159815	0.086913	0.0449046	0.300899	0.047467	0.0725879	0.0286786	0.167221	0.191269	0.120689	0.109271	0.474478	0.767061	0.0911611	0.1554	0.41717	0.183018	0.315201	0.0377329	0.12541	0.0434487	0.140214	0.309988	0.10451	0.747407	0.248395	0.250495	0.130502	0.0479249	0.107055	0.0280032	0.174659
ADCY7	2.03748	2.24957	2.51107	2.47014	2.36214	0.852142	2.43352	1.92536	1.50954	1.97505	2.42003	2.61518	2.95641	2.10526	1.79399	2.58759	2.03727	2.97539	2.15803	1.95864	1.93697	1.38504	1.97065	4.14906	2.01469	1.93017	1.78239	1.90214	2.42358	2.33281	2.0561	1.97764	2.02414	2.25015	2.12815	2.10324	1.38901	2.15252	2.17734	2.68344	2.5563	1.56046	2.13351	2.08332	1.60604	2.04602	1.91715	1.98733	2.31333
ADCY9	0.165006	0.250516	0.263041	0.159494	0.459805	0.948708	0.214642	0.118059	0.230719	0.273458	0.144507	0.0859769	0.380519	0.123249	0.127996	0.160849	0.145703	0.113266	0.0808474	0.250624	0.184549	0.0662315	0.127274	0.251527	0.366656	0.139795	0.28902	0.0871247	0.0540447	0.157831	0.251094	0.0722773	0.0923944	0.156348	0.153736	0.0969146	0.149987	0.103928	0.228452	0.123999	0.177072	0.0888806	0.0900233	0.144246	0.143072	0.109176	0.159334	0.157789	0.142743
ADD1	1.42187	1.66923	1.76174	1.62793	2.31948	0.975027	2.78414	1.39609	1.60386	2.61806	2.24455	1.68178	1.63888	2.34295	1.72098	2.58202	1.93238	2.11473	1.86739	1.91494	1.87873	1.70647	1.90379	1.58297	2.20786	2.37797	2.3195	2.40227	2.11265	1.83028	1.59429	2.20853	1.75966	1.96809	2.18736	1.7168	2.24424	2.49922	2.25937	2.12006	1.7883	1.62531	2.05363	2.22879	2.29826	1.81037	1.86387	1.87207	1.48309
ADD3	3.23847	4.20002	3.21835	4.13566	4.32756	2.95009	3.95875	4.14884	4.87416	2.62019	4.26567	3.23664	2.82713	3.96592	4.02226	3.70158	3.34855	3.94936	3.45343	2.55936	3.13228	2.96354	3.47693	3.89684	3.0843	3.82936	3.08462	4.02409	4.27584	3.46609	3.44076	3.53802	2.87513	3.60894	4.17931	4.93044	4.16192	5.64127	3.19373	2.78685	4.2471	4.2508	3.0391	2.67046	3.15466	3.11939	3.26605	3.43133	4.64528
ADGRE1	1.09164	1.10987	0.347574	0.726797	0.835999	0.531765	0.893834	0.844994	0.462378	0.678513	0.775721	1.87074	1.02339	1.95781	0.732894	1.2044	1.168	1.6214	1.9268	0.615024	4.16284	0.595943	1.0048	0.851043	0.875414	1.63729	0.571403	1.91233	0.851003	1.3556	0.700078	1.212	0.290974	2.30743	0.685547	0.543284	0.858965	1.09099	1.28027	0.63685	0.715695	0.695083	1.18557	1.33622	2.15977	0.484479	1.95502	0.319616	0.609771
ADGRE2	1.94474	2.77976	2.62085	2.17876	2.8561	1.26751	1.25244	1.72111	1.86651	1.54278	1.36349	1.81524	1.39978	2.52	2.46427	1.90613	1.48893	2.03534	2.62668	1.71502	2.9104	2.83417	1.91396	1.9945	1.86234	2.58091	2.25704	2.39349	0.959569	1.77937	3.42666	2.57555	1.5113	2.76427	1.94823	1.15052	1.05739	2.1048	1.91702	3.84061	1.88434	1.99744	3.11568	4.12861	1.92035	1.47175	2.91252	4.02001	1.60977
ADGRE3	4.25228	4.63571	5.73004	5.84784	6.2377	6.20837	1.62375	2.62884	2.42645	2.70333	2.52443	4.12014	2.93362	3.33224	5.23781	4.44059	0.545065	6.64415	7.0281	6.06534	8.42269	5.85956	4.81669	1.62527	3.99021	3.49943	3.3281	5.36215	1.01088	3.86451	5.93257	7.02997	4.94994	7.43082	4.23991	4.19706	3.17144	4.39053	3.99533	5.4536	4.75968	1.86781	8.16067	5.86186	5.18191	5.51366	7.69343	7.01083	3.35691
ADGRE5	5.90029	4.87274	8.45799	9.09746	11.3672	9.88192	6.16947	7.03163	6.87975	6.14324	9.1252	7.01812	7.10168	8.33568	11.8189	8.18161	8.15224	5.00475	13.1864	11.0979	11.1127	8.17089	8.61947	8.20932	8.10631	7.84469	9.26678	8.16196	3.89442	5.156	8.00991	14.6825	9.84441	6.53717	6.05683	5.91967	8.02383	5.57317	7.75769	17.0515	7.29359	5.69973	8.05205	11.0909	14.0012	8.84322	8.28852	10.1661	6.31645
ADGRG1	0.996001	0.948169	0.644765	0.399531	0.761536	0.37231	0.896295	0.709142	0.271737	0.730034	0.966103	0.172624	0.97991	0.14516	0.301506	0.981358	0.892355	0.350183	0.735002	0.718481	0.283195	0.563151	0.168071	1.54622	0.863718	0.119744	0.28334	0.803809	0.763835	0.418255	0.731552	0.674188	0.507014	0.319326	0.366677	0.168605	0.647723	0.571222	0.206094	1.28085	1.39853	0.571895	0.296878	0.291112	0.520877	0.535285	0.482557	0.289268	0.217083
ADGRG3	1.35124	2.30792	3.1094	3.63804	4.57754	6.57666	2.0471	1.8263	3.7662	1.91093	1.68065	6.19587	2.00185	1.93739	3.45716	1.33747	1.39908	1.57682	4.07711	4.2713	6.7292	4.18051	2.087	1.94742	3.10018	2.21777	2.58866	2.99658	1.32772	1.29249	4.56697	5.07043	3.53227	3.44839	2.03663	1.40686	0.491299	2.26953	2.32592	6.7799	1.94477	2.96418	3.59756	4.33448	3.96277	2.5905	4.16523	6.43603	0.85866
ADGRG5	1.28308	0.354181	0.190713	0.269183	0.275226	0	0.441402	0.35608	0.130477	0.969647	0.238356	0.322215	0.456469	0.274596	0.0904808	0.606928	0.228205	0.400342	0.304852	0.286064	0.139156	0.428063	0.18256	0.689672	0.699007	0.239567	0.408146	0.602202	0.702268	0.557859	0.34877	0.136249	0.383176	0.235783	0.472884	0.332615	0.376982	0.130609	0.494793	0.838651	0.58905	0.166427	0.135761	0.324207	0.196148	0.257786	0.349043	0.126268	0.193027
ADH5	0.50881	0.341492	0.254772	0.484474	0.409422	0.172364	0.680938	0.205994	0.301926	0.23857	0.386077	0.412544	0.528139	0.513187	0.388108	0.539723	0.190672	0.42675	0.201523	0.458303	0.0402511	0.350818	0.435604	0.384607	0.304627	0.388054	0.279425	0.696753	0.164853	0.669096	0.374707	0.363029	0.418247	0.45417	0.608602	1.06397	0.654257	0.363627	0.670241	0.107814	0.704253	1.09888	0.706844	0.443458	0.340646	0.714357	0.309457	0.434665	0.451072
ADI1	0.368246	0.528017	0.280972	0.944238	0.206879	0	0.270959	0.515717	0.248612	0.614798	0.644994	0.375223	0.457485	0.800161	0.380865	0.490895	0.635882	0.561726	0.519163	0.433061	0.512536	0.414025	0.371292	0.498965	0.462859	0.45379	0.668121	0.63372	0.428842	0.39137	0.406348	0.532552	0.521092	0.434215	0.625743	0.482107	0.347123	0.34361	0.462831	0.245151	0.537228	0.612972	0.178583	0.473243	0.510023	0.411976	0.575712	0.265753	0.422509
ADIPOR1	13.8711	7.93812	21.0068	27.1353	33.8966	21.8541	54.744	36.5691	19.3041	38.2932	52.9506	27.5005	21.5769	21.5361	16.1272	42.851	45.0899	31.3029	31.083	11.1842	20.3911	20.8388	17.8859	3.43008	16.9125	22.9601	21.4677	42.4545	33.1361	18.2839	14.5518	21.9318	14.2989	11.3265	18.7486	5.64856	12.521	23.9305	40.5314	22.4678	17.0757	43.7504	22.9842	23.9308	33.8438	14.3447	23.9475	22.0096	6.9774
ADIPOR2	0.938525	0.664495	1.50994	0.346539	0.577024	0.431515	1.13649	0.567275	0.545917	0.464539	0.887684	0.938921	1.2707	0.754575	0.888793	1.03592	0.583428	0.97924	0.930427	0.951422	0.873334	1.13659	0.810492	0.749135	0.667706	0.855845	0.744367	0.845737	0.639394	1.0064	1.16659	0.65776	1.12672	1.0961	0.864163	0.893413	1.45597	0.945798	1.05278	0.719771	1.05741	1.0043	0.688176	0.81792	0.736335	0.690256	1.03894	0.853408	0.93932
ADK	0.234974	0.214045	0.23051	0.325355	0.0950454	0.180061	0.177836	0.56488	0.473113	0.373835	0.432142	0.391787	0.446632	0.995705	0.484237	0.422868	0.199186	0.419365	0.184207	0.179468	0.336388	0.280252	0.479074	1.25038	0.075946	0.608074	0.438502	0.397018	0.492551	0.547555	0.918376	0.49404	0.231567	0.403728	0.703791	0.751209	0.341754	0.315732	0.376543	0.844713	0.379717	0.402306	0.574317	0.530908	0.300024	0.326499	0.181517	0.508722	0.447947
ADM	0.847361	0.857652	0.648757	0.94153	0.952089	1.44296	1.33607	0.808359	0.631903	1.08183	0.618408	2.04085	1.21061	0.38359	0.438199	0.169438	0.665104	0.479396	1.2126	0.947913	1.60059	1.55484	1.05631	0.9394	0.608614	0.870171	0.412033	0.0662835	0.986798	0.180114	3.65533	0.848382	0.674809	0.999161	0.546619	0.790232	0	0.158135	1.04282	1.80515	0.237731	0.906746	0.410932	2.17383	1.12806	0.790901	1.63648	2.54799	0.373932
ADNP	1.20413	2.25391	1.46841	1.44923	1.9851	1.38436	1.55643	1.45073	2.33835	1.94075	1.5342	1.27748	1.76317	1.7555	1.34128	1.94241	1.89602	1.68734	1.60622	1.49869	1.06221	1.25491	1.73244	2.28894	1.75168	1.52654	1.53272	1.946	1.11578	1.98939	1.77758	2.23507	1.75182	1.73959	2.04462	2.1078	2.16992	1.56224	1.89471	1.0824	1.75557	1.60178	1.39923	1.2299	1.22057	1.52073	1.41756	1.70417	2.15727
ADNP2	0.72367	0.96935	0.607368	0.50603	0.626087	0.444788	0.366078	0.398678	0.501641	0.51303	0.508326	0.516159	0.432658	0.525512	0.780424	0.394617	0.492034	0.717177	0.613137	0.416458	0.173115	0.550276	0.369018	0.386089	0.500275	0.453006	0.406202	0.49036	0.608354	0.666235	0.570245	0.697362	0.468017	0.410694	0.651476	0.605843	0.812588	0.389956	0.383	0.236541	0.509035	1.36645	0.608008	0.437152	0.414824	0.532541	0.298925	0.418884	0.614738
ADORA2A	0.394372	0.198169	0.151762	1.5271	0.483518	0.200172	0.342964	0.224937	0.175319	0.628545	0.246229	0.474175	0.328709	0.595758	0.0133233	0.401805	0.22113	0.240157	1.45749e-05	0.0991921	0.729526	0.283387	0.608487	0.0579184	0.92101	0.524352	0.0911677	0.16406	0.43919	0.354279	0.501196	0.313924	0.329842	0.0978198	0.512887	0.665082	0.729606	0.343366	0.267151	0.250417	0.295779	0.651855	0.356778	0.252196	0.356761	0.271544	0.126791	0.222213	0.225946
ADPGK	1.49433	1.63092	1.83842	1.76632	1.32684	1.81542	1.51732	1.22259	1.22309	1.22443	1.46828	1.85352	1.79308	1.42545	1.60107	1.31184	1.33883	2.22129	1.88293	1.28554	1.30444	1.23899	1.91268	1.87601	2.28203	2.15587	1.44536	1.12901	1.38476	1.90229	1.71802	1.25894	1.64765	1.72127	1.89695	2.38159	1.72274	1.04277	1.81231	1.70887	2.05554	1.07536	1.33625	1.70582	1.5399	1.97819	1.24948	1.73487	1.56334
ADRB2	3.15358	2.5597	2.8803	2.87121	1.53953	0.416653	1.23452	1.80505	0.729843	1.82621	0.85712	1.17855	2.06698	1.27006	3.96458	2.5441	1.99727	1.71685	2.51035	2.26517	0.486493	1.29698	0.69161	2.04944	2.10883	1.40706	1.14151	1.51969	0.997276	2.28836	1.27672	2.50413	1.36439	1.48376	1.50726	1.32072	0.65897	1.09587	0.691919	2.30853	1.92373	1.62911	2.22062	1.053	1.16575	2.06165	1.19352	0.941731	0.626239
ADRM1	0.951869	1.16366	0.701774	1.41503	0.930087	0	1.77875	0.350968	1.04258	1.80654	0.627462	0.511189	0.685593	0.582906	0.554909	1.41001	1.73272	0.601341	0.915602	1.0289	0.822949	1.50015	1.0319	0.339885	0.330305	1.13342	0.715187	0.503624	0.803328	1.36852	1.14588	1.27898	0.837233	0.77466	0.903945	1.0567	0.619284	0.34329	0.818831	0.489844	1.1693	0.656142	0.981288	0.769686	1.73999	1.13597	0.852459	1.54878	0.87264
ADSL	0.289242	0.38424	0.266785	0.180641	0.0914034	0.0692643	0.360491	0.362262	0.222437	0.399425	0.189932	0.165781	0.352388	0.503698	0.294479	0.249421	0.153289	0.359864	0.161967	0.238543	0.485247	0.18244	0.304257	0.556931	0.18691	0.345295	0.252983	0.353341	0.355258	0.361331	0.242973	0.236342	0.307723	0.140602	0.332764	0.478702	0.328641	0.455442	0.338583	0.0934862	0.525054	0.193445	0.271096	0.364317	0.243615	0.327389	0.228268	0.254396	0.222571
ADSS2	1.12544	2.10295	0.998513	1.12553	1.3806	1.94995	1.07539	1.81699	0.569282	1.35028	1.76126	1.37892	0.751205	1.1462	1.07502	1.43136	1.25829	1.50219	0.748068	1.29739	0.731762	1.18574	1.21177	3.10312	1.34749	1.76386	1.70659	1.34993	1.06523	1.08643	1.18204	0.700616	1.59583	1.26269	1.26607	1.80928	0.924919	1.81648	1.00103	0.762335	1.12897	0.34037	1.03792	1.06702	1.84303	1.10425	1.11274	1.30843	1.56569
AEBP2	0.582185	0.869035	0.380751	0.480093	0.294363	1.73494	0.458979	0.314723	0.217506	0.574859	0.580672	0.242679	0.488207	0.641299	0.681193	0.446252	0.548351	0.355229	0.398445	0.348093	0.49197	0.38576	0.441495	0.394424	0.679497	0.498204	0.452691	0.455405	1.5379	0.402184	0.704594	0.50193	0.651983	0.473998	0.583626	0.647866	0.54173	0.814856	0.566228	0.310061	0.686007	0.311493	0.564668	0.461089	0.358103	0.419487	0.348011	0.490172	0.603745
AEN	0.10989	0.278062	0.215605	0.422663	0.111125	0.140348	0.575368	0.398363	0.0819486	0.25901	0.160397	0.305379	0.32765	0.149238	0.28414	0.0878946	0.20701	0.201154	0.369206	0.241622	0	0.207127	0.363018	0.0812176	0.118392	0.338545	0.213619	0.38682	0.28794	0.285699	0.164289	0.311731	0.311806	0.240642	0.539391	0.351107	0.221972	0.430663	0.34529	0.0877883	0.20348	0.274381	0.415677	0.315289	0.184791	0.232668	0.192014	0.396524	0.349154
AFDN	0.0318426	0.205462	0.171807	0.188464	0.209302	0	0.0903732	0.0546785	0.106857	0.0703617	0.0766882	0.132733	0.097909	0.415529	0.284069	0.124161	0.0899759	0.131147	0.0267461	0.370337	0.0569821	0.138767	0.101221	0.088253	0.0514593	0.353368	0.167129	0.08967	0.104294	0.137061	0.234626	0.143464	0.420789	0.104595	0.21592	0.133631	0.0964802	0.23413	0.369763	0.152629	0.0964827	0.11926	0.167002	0.227421	0.0702795	0.43013	0.0702809	0.172349	0.15176
AFF1	1.63293	1.88017	1.90491	2.33931	2.07255	1.64048	1.96806	1.68196	1.69695	2.03143	2.32071	2.24924	1.486	1.98987	2.80051	2.57781	1.80617	2.31991	3.24031	1.90416	2.46772	1.81525	2.32225	1.68388	2.24926	1.44075	2.72645	2.44745	2.23442	1.37639	2.1614	2.652	1.82231	1.59594	2.31326	1.4652	2.03604	2.66495	2.22773	3.17512	2.2872	1.76473	1.98111	2.33605	3.34668	1.76441	1.90806	2.17187	1.89821
AFF2	0.1076	0.0700106	0.105554	0.0827697	0.110986	0.353369	0.101793	0.123175	0.0859709	0.108689	0.134616	0.0897031	0.0343735	0.0501002	0.107311	0.0276626	0.673223	0.189924	0.138051	0.0960562	0.288495	0.063461	0.129341	0.170408	0.0496814	0.056826	0.102871	0.0973935	0.0805528	0.176434	0.142806	0.0923385	0.0619706	0.108749	0.0467372	0.062026	0.149038	0.103269	0.0326015	0.548969	0.0465747	0.21383	0.228103	0.0909602	0.116317	0.0813743	0.226664	0.116476	0.0335771
AFF3	0	0.0636049	0.0820621	0.257394	0.205111	0.267092	0.237413	0.175562	0.171549	0.616141	0.18265	0.0697391	0.194856	0.488496	0.475849	0.234177	0.104538	0.195252	0.304469	0.0484023	0.224541	0.218563	0.461433	0.333925	0.202778	0.54978	0.422792	0.16772	0.091328	0.160028	0.384115	0.481314	0.0374721	0.2407	0.456056	0.505629	0.253456	0.117083	0.486261	0.183773	0.255359	0.119352	0.0973612	0.24617	0.198476	0.0959361	0.176937	0.275143	0.399015
AFF4	1.06126	1.20799	1.26655	0.909452	0.746093	0.384052	0.881157	0.677514	1.10787	1.11695	1.13009	0.863871	0.706695	0.880107	1.28312	1.12526	0.630548	1.08043	0.822994	1.11155	0.954916	0.898243	1.17097	1.24948	0.815329	0.860837	1.0412	1.20741	0.762666	1.05796	1.24963	1.24463	1.08757	1.14175	1.12759	1.15343	0.846631	1.07552	0.778687	0.9301	0.909862	0.768285	1.42284	0.855983	0.900675	1.07505	0.836217	1.12406	1.29087
AFG3L1P	0.15317	0.166104	0.257588	0.286147	0.0663817	0.0838386	0.227708	0.263016	0.342671	0.0967016	0.191991	0.127695	0.281355	0.27339	0.0509203	0.170641	0.0309146	0.202029	0.220549	0.144336	0.156627	0.21079	0.151388	0.291097	0.176808	0.202234	0.255216	0.169452	0.086002	0.188369	0.266379	0.406139	0.245048	0.187981	0.247982	0.243697	0.132598	0.0735032	0.366117	0.209765	0.254152	0.0936597	0.210108	0.264855	0.124185	0.180679	0.181107	0.191493	0.247678
AFG3L2	0.613772	0.371601	0.632216	0.108873	0.155167	0	0.31936	0.17742	0.0343282	0.400374	0.404931	0.204676	0.29166	0.208385	0.242535	0.294551	0.130073	0.400249	0.515532	0.360943	0.38442	0.295632	0.343888	0.510328	0.452844	0.415994	0.357939	0.299221	0.397495	0.469666	0.13764	0.27653	0.1788	0.124067	0.468354	0.428755	0.446322	0.670072	0.48479	0.25742	0.418438	0.229875	0.267887	0.462258	0.309634	0.285147	0.388821	0.0332207	0.438779
AFTPH	1.20977	1.15565	1.14184	1.68028	1.1965	1.54508	0.858956	1.48189	1.42843	1.60482	1.47353	1.06817	1.10843	1.51688	1.60386	0.747377	1.13946	1.31171	1.43395	1.28333	2.1649	1.21782	1.4264	0.968626	0.846322	1.12996	1.52208	1.51413	2.10059	1.63932	1.63639	1.52845	1.44528	1.68406	1.39948	1.64196	1.62911	1.14471	1.36098	1.61075	1.25581	1.11476	1.42774	1.73207	1.73771	1.43851	1.33635	1.63699	1.93525
AGAP2	0.30302	0.690075	0.54891	0.359969	0.6435	1.16102	0.917344	0.485642	0.373105	0.723142	0.437868	1.16206	0.694556	0.523416	0.423095	0.454439	0.856229	0.374406	0.505776	0.97836	0.763372	0.542115	0.515616	0.739053	0.738151	0.672142	0.459459	0.639988	0.754287	0.811562	1.05762	1.07702	0.617796	0.622284	0.618498	0.625704	0.80795	0.559842	0.849776	0.6536	0.734519	0.680938	0.561407	0.860217	0.649685	0.84207	0.535046	0.688846	0.667932
AGAP3	0.0782358	0.220599	0.0380109	0.29806	0.0195912	0	0.146626	0.133069	0.108356	0.119866	0.127392	0.209968	0.119139	0.168387	0.0150281	0.12784	0.273714	0.159584	0.455634	0.242134	0.0346689	0.133308	0.10167	0.150345	0.250469	0.179055	0.135579	0.190948	0.101527	0.222373	0.211023	0.155175	0.225641	0.156646	0.133878	0.0844303	0.0234801	0.292855	0.118705	0.51074	0.127187	0.105128	0.0338231	0.192811	0.122169	0.261497	0.190722	0.0838881	0.161583
AGAP4	2.09342e-14	0.258269	0.293852	0.567491	0.116637	1.30358	0.361859	0.39968	0.0761151	0.407992	0.252522	0.245673	0.32219	0.72617	0.360043	0.318288	0.14252	0.44171	0.302208	0.310866	0.304417	0.586875	0.746531	0.422407	0.274411	0.720967	0.245287	0.167334	0.13401	0.295033	0.409654	0.581136	0.415227	0.590301	0.561836	0.717056	0.334223	0	0.604874	0.419559	0.634513	0.519983	0.321733	0.364674	0.0988705	0.226537	0.42862	0.432603	0.358457
AGAP6	0.152598	0.231677	0.209499	0.058791	0.159631	0	0.121943	0.125408	0.200916	0.243758	0.108928	0.141976	0.0747371	0.338537	0.343767	0.228357	0.108704	0.425489	0.165164	0.294554	0.220076	0.345909	0.379977	0.101522	0.211492	0.0505315	0.357363	0.208979	0.349863	0.407582	0.181637	0.187733	0.291085	0.570138	0.333196	0.289851	0.549987	0.448526	0.140714	0.171884	0.00120773	0.000206347	0.424419	0.228591	0.202188	0.353614	0.113455	0.0999175	0.340317
AGFG1	1.25389	0.964479	0.875185	1.49896	1.02252	1.43925	0.710735	0.830136	0.735322	1.1828	0.853263	0.767834	0.72345	1.02515	1.67206	1.14319	0.961909	0.82347	1.21769	1.17098	1.11333	1.15513	1.02093	1.2756	0.51123	0.929278	0.660167	1.35532	0.985388	0.785972	1.18835	1.10476	1.02273	0.913571	1.15882	0.935572	1.56495	1.14353	1.08233	1.05765	1.1501	1.28125	1.2911	0.809833	0.653076	1.15439	0.810187	1.01657	1.10492
AGFG2	0.398946	0.696539	0.313093	0.460331	0.403428	0	0.37742	0.418398	0.223129	0.387878	0.384321	0.232816	0.289941	0.49845	0.217021	0.287183	0.112728	0.273851	0.223394	0.221604	0.107087	0.256212	0.347531	0.353823	0.902605	0.319554	0.279188	0.343644	0.365868	0.228959	0.319518	0.379455	0.17871	0.221768	0.408031	0.303654	0.338456	0.268025	0.526488	0.23903	0.302201	0.128072	0.348248	0.429234	0.402519	0.263962	0.0677153	0.302304	0.293125
AGGF1	0.796978	0.0967555	0.780616	0.467953	0.791691	0	0.750761	0.474668	0.778577	0.8459	0.227997	0.366141	0.356849	0.638045	0.480169	0.704589	0.257664	0.794817	0.560265	0.685368	0.155693	1.05764	0.86102	0.679705	0.703009	0.505668	0.53147	0.763097	0.740907	0.689449	1.39361	0.950122	0.367632	0.725459	0.754029	0.842587	0.66303	0.657585	0.946896	0.278189	0.592859	0.690653	0.873394	0.783976	0.658373	0.916476	0.327053	0.706368	0.88977
AGK	0.163711	0.200931	0.12045	0.125934	0.124162	0.0784072	0.212956	0.245976	0.0686722	0.180874	0.224019	0.136483	0.240247	0.317091	0.20636	0.14731	0.173471	0.196659	0.171884	0.234447	0.01831	0.150198	0.179736	0.136119	0.231494	0.466526	0.119341	0.158474	0.187671	0.19574	0.222898	0.112687	0.210838	0.134438	0.254543	0.231212	0.148809	0.274965	0.265238	0.196176	0.228374	0.43796	0.178633	0.187148	0.206471	0.151646	0.141145	0.110761	0.223505
AGL	0.348869	0.305572	0.15876	0.206435	0.569888	0.308467	0.203104	0.491536	0.121431	0.355794	0.301084	0.313219	0.376142	0.233248	0.249801	0.434656	0.341232	0.406894	0.225407	0.243681	0.240115	0.25852	0.391406	0.65765	0.390316	0.413377	0.344305	0.434536	0.386744	0.365018	0.627599	0.362723	0.384683	0.3526	0.436113	0.447173	0.52039	0.14119	0.284481	0.225105	0.379461	0.746636	0.210831	0.389791	0.219996	0.376428	0.340578	0.232402	0.532912
AGO1	0.737276	0.559479	0.642255	0.517141	0.677812	0.537527	0.634115	0.537236	0.545681	0.592503	0.701371	0.779725	0.671034	0.7748	0.571295	0.949267	0.616646	0.652707	0.881596	0.731654	0.815794	0.750817	0.75954	0.925464	0.764192	0.539564	0.623415	0.540614	0.490131	0.581495	0.487698	0.783917	0.808449	0.748347	0.757329	0.490624	0.574105	0.4189	0.690803	0.616412	0.615633	1.03418	1.05373	0.612156	0.638932	0.656848	0.859455	0.691838	0.718148
AGO2	1.60828	1.57285	1.14482	1.24242	1.9557	1.2173	1.1892	1.10029	1.12797	1.02558	1.29823	1.38262	1.08928	1.13476	1.06325	1.73016	1.20999	1.28565	1.3022	1.41953	1.44627	1.60708	1.06105	1.06172	1.11616	1.14912	1.07498	1.82609	1.97261	0.990959	1.19041	1.56129	1.35249	1.09082	1.34227	1.13371	0.903064	1.39205	1.39363	1.16481	1.24207	1.03718	1.27667	1.39203	1.22821	1.37115	1.15593	1.13644	1.03226
AGO3	0.362197	0.298706	0.78979	0.358828	0.983686	0.420739	0.270262	0.409286	0.289394	0.284741	0.235409	0.310585	0.367369	0.637642	0.337148	0.414531	0.336274	0.393925	0.411427	0.367499	0.500754	0.356036	0.497131	0.574926	0.150513	0.510099	0.277611	0.550554	0.542313	0.448082	0.374625	0.367814	0.399861	0.387062	0.566119	0.593739	0.526765	0.227698	0.413251	0.379512	0.304512	0.382106	0.307136	0.290774	0.358916	0.387126	0.279797	0.325295	0.536358
AGO4	3.4503	3.37532	3.21073	2.81292	4.21228	2.40974	2.51088	2.27872	3.7935	1.98427	1.81234	2.48845	2.45104	2.47661	3.66883	2.33405	1.24991	2.90611	2.40925	4.06573	5.12334	2.69346	2.99151	3.08985	2.86135	2.43479	2.43565	2.73326	1.36005	3.24045	3.83563	2.99445	3.50835	3.27751	2.60526	2.19214	2.24197	3.02157	2.30121	3.63792	2.44713	2.64035	4.14901	3.5572	3.26229	3.97031	3.70823	3.61415	2.12707
AGPAT1	1.15756	0.832487	0.657437	0.890452	1.83775	2.80119	0.922194	0.732315	0.954097	1.08668	1.08558	1.8285	1.02298	1.35692	0.56711	0.694399	1.29113	0.752773	0.718504	0.951807	1.09024	0.838434	0.80888	0.607877	1.67377	1.12616	1.13696	1.0294	0.55873	0.582753	0.683126	1.21996	0.659495	0.626348	0.798751	0.560521	0.664545	0.613966	0.90452	0.511044	0.892237	1.1735	0.74455	0.786598	1.07669	0.612721	1.29866	0.938213	0.375051
AGPAT3	0.746559	0.726125	0.662625	0.478572	1.17873	0.681057	0.75673	0.498895	0.238599	0.691283	0.678285	0.414929	0.628132	0.516592	0.248195	0.671767	0.306781	0.634479	0.569483	0.524539	0.493034	0.709397	0.501887	0.551814	0.746868	0.74349	0.352448	0.376131	0.838357	0.629084	0.711815	0.501353	0.339144	0.458315	0.530035	0.385629	0.466172	0.567253	0.650377	0.323436	0.502445	1.23636	0.543071	0.489557	0.470779	0.496794	0.61791	0.394501	0.589478
AGPAT4	0.337882	0.16322	0.158395	0.141771	0.170839	0.0588453	0.203414	0.108439	0.274875	0.260626	0.323445	0.192059	0.249406	0.208575	0.476538	0.119775	0.0218968	0.12651	0.146201	0.346578	0.219869	0.211359	0.158248	0.255397	0.248198	0.321743	0.0895663	0.15276	0.141684	0.249738	0.23125	0.211135	0.343992	0.172709	0.16132	0.153695	0.260592	0.103182	0.199063	0.165636	0.250851	0.115042	0.0804393	0.227209	0.193698	0.252012	0.144066	0.249382	0.170792
AGPAT5	0	0.186528	0.275488	0.243025	0.283978	0	0.265671	0.183763	0.117798	0.310264	0.230564	0.263382	0.294365	0.686475	0.245064	0.180215	0.510028	0.0963835	0.334156	0.158428	0.125633	0.17713	0.396344	0.194578	0.179505	0.259544	0.245659	0.380525	0.137967	0.302188	0.449825	0.333879	0.235868	0.230609	0.339604	0.328622	0.680696	0.471665	0.297805	0.252384	0.23045	0.37563	0.183852	0.236049	0.199222	0.195096	0.242116	0.0759984	0.390362
AGPS	0.434811	0.360219	0.465513	0.262898	0.261742	0.220383	0.285679	0.320997	0.22519	0.305034	0.227487	0.31169	0.369793	0.359324	0.301167	0.396799	0.449573	0.227026	0.323532	0.17972	0.141528	0.178102	0.266194	0.334773	0.185906	0.230361	0.368981	0.283457	0.346945	0.385123	0.281009	0.201876	0.307806	0.392403	0.349785	0.362436	0.418264	0.386429	0.335483	0.120619	0.203888	0.338523	0.476987	0.189524	0.232856	0.319924	0.293576	0.249058	0.316963
AGTPBP1	3.10975	3.18443	3.43694	2.182	2.31599	1.86798	1.88683	2.42179	2.41664	1.72385	2.54268	3.21467	2.6288	2.67874	3.45091	2.55238	1.57869	3.20463	1.85993	3.42942	4.47482	3.17169	2.84133	3.27647	2.57851	2.67398	2.91218	2.30898	2.38071	2.30458	4.38779	1.70842	3.18483	3.8076	2.64253	2.57234	2.03065	2.82875	2.16205	4.24885	2.17441	2.40235	2.52635	3.19442	1.48854	3.82737	3.30698	3.79026	2.63159
AGTRAP	1.52827	2.05095	2.02837	1.39886	3.18178	1.72222	1.27571	1.54368	2.19264	1.32335	2.047	1.64882	2.0103	0.976696	1.04732	1.67326	2.03216	1.41931	1.6612	2.40317	2.65439	2.3094	0.823683	1.39527	1.59808	1.16321	2.30677	0.886048	2.36873	1.8918	0.835198	1.84513	1.53027	1.81719	1.14306	0.812575	1.74325	1.20793	1.05927	2.58542	1.40735	0.865785	0.626484	2.12791	1.47396	1.90469	2.704	2.07102	1.05379
AHCTF1	1.19581	1.80059	1.42867	1.88458	1.55614	1.86913	1.1145	1.0341	2.08918	1.03308	1.04933	1.51142	1.07919	2.01869	2.44608	1.47999	1.21391	2.22301	1.24215	2.27822	2.44402	1.7725	1.6562	1.06009	1.22965	1.71804	1.91125	2.44637	1.12319	1.46236	1.53783	2.21267	1.80944	2.10012	1.74095	1.69591	1.2056	1.53862	1.69688	1.26899	1.86783	1.79755	2.42444	1.89422	1.23087	2.12322	1.94063	2.42787	1.49186
AHCTF1P1	1.9938	0.62603	1.58268	0.889215	1.2147	0.572107	0.232619	0.685048	0.306905	0.506429	0.465653	0.633196	0.346924	0.242049	0.292593	0.424291	0.652983	0.167015	0.268285	0.410462	0.429115	0.36768	0.262222	0.506447	0.606978	0.612704	0.347871	0.193509	0.146503	0.743087	0.297555	0.3628	0.263552	0.420596	0.430072	0.345796	0.446811	0.160823	0.233763	0.986812	0.33085	0.772412	0.366284	0.262561	0.215225	0.445893	0.528131	0.377125	0.19279
AHCY	0.449721	0.469408	0.0707803	0.302703	0.410034	0	0.265909	0.547008	0.377292	0.546555	0.369234	0.0937312	0.282844	0.548977	0.348849	0.269778	0.397111	0.38588	0.346261	0.253712	0.0645571	0.4126	0.683251	0.560889	0.54508	0.519555	0.393402	0.316608	0.357075	0.591477	0.324165	0.39398	0.503637	0.443838	0.442434	0.544414	0.204392	0.188836	0.119229	0.404178	0.369051	0.300715	0.539784	0.650192	0.38994	0.238046	0.356714	0.365123	0.167449
AHCYL1	1.47818	1.55116	0.584617	0.714648	3.33248	0.166579	0.740342	1.11816	0.632217	1.22967	1.10417	1.30483	1.28819	0.791177	0.741936	1.25186	1.65845	1.02156	1.14436	1.02952	1.01229	1.19664	1.06585	1.78333	0.913374	1.58048	0.70992	1.25492	0.398712	1.03964	0.766043	1.41467	1.45571	0.922767	1.21808	0.983647	1.2119	1.09532	0.901609	1.19832	1.04206	0.790889	1.52351	0.923839	1.06922	1.04709	0.862783	0.8942	0.67112
AHCYL2	0.159759	0.14553	0.409149	0.294945	0.323107	0.489693	0.120911	0.310907	0.32167	0.22593	0.433725	0.266377	0.0893134	0.312426	0.223065	0.230393	0.225711	0.175463	0.232593	0.255133	0.22871	0.146572	0.215086	0.508422	0.206543	0.177184	0.111802	0.0674832	0.0837215	0.213937	0.481098	0.351895	0.214695	0.177614	0.27379	0.278493	0.154898	0.107331	0.180714	0.114864	0.354983	0.478675	0.251022	0.249237	0.261933	0.25369	0.18512	0.138352	0.26649
AHNAK	13.8361	16.6083	13.5791	14.9099	16.4269	8.90216	8.35375	10.9665	8.41797	14.9854	10.7772	6.88487	10.7412	9.69258	8.98269	12.2066	8.09654	8.68107	8.94044	12.8682	6.6136	6.11112	7.94354	20.89	17.4271	11.1259	12.2908	12.8627	11.0034	8.61461	10.6121	10.4608	11.061	11.1815	8.09603	7.09415	11.8806	16.8474	7.27193	11.0484	12.5625	9.4782	8.20381	7.81177	9.04688	14.3913	8.4194	7.25648	12.4253
AHR	1.47638	1.11362	0.824175	0.431858	0.312259	0.729233	0.514441	1.19868	0.672193	1.40401	0.646469	0.702683	0.744813	0.6256	1.21648	1.00633	0.948952	0.525773	0.724686	1.00178	0.559535	0.568587	0.632707	1.23364	0.615152	0.819824	0.665964	0.516823	1.01766	0.754145	0.393973	0.654314	1.13271	0.763221	0.625546	0.909967	0.55707	0.76249	0.937969	0.871098	0.677786	0.923291	0.901887	1.05334	0.459348	1.15001	0.897483	0.6765	0.955669
AHSA1	0.520486	0.451549	0.437655	0.457579	0.451143	0	0.914461	0.81199	0.665387	0.920084	1.08882	0.991818	1.08078	1.35312	0.865161	1.33812	0.315153	1.07184	1.0409	0.897729	0.864879	1.46668	1.09602	1.52549	0.841181	0.870466	0.520349	0.99459	1.46131	1.42244	0.690797	1.08224	0.732772	0.86423	1.0482	1.14015	1.62209	0.999087	0.946229	0.534603	0.863633	0.795662	1.36303	0.400001	0.750211	0.723875	1.24325	1.04637	1.10741
AHSA2P	0.737561	1.02974	1.37007	0.964025	0.658014	1.47744	0.569994	0.634551	1.15936	0.830755	0.464383	0.668032	0.727554	1.03425	0.96671	0.584429	1.39602	0.93625	0.742603	0.560582	0.388256	0.729658	0.864645	1.01815	1.06104	0.863747	0.811954	0.587136	0.568335	1.31415	0.80296	1.00279	0.766502	0.840638	0.865458	1.36491	1.05152	0.99136	0.96107	0.609149	0.778971	0.779933	0.652162	1.18949	0.455935	0.650589	0.699663	0.730487	1.30715
AIDA	0.24281	1.05119	0.304456	0.539406	0.459752	0.396371	1.46795	1.13323	0.367589	1.102	0.71169	0.608806	0.888649	1.03745	1.05017	1.24116	1.44092	1.00746	0.960203	0.425478	0.277686	0.571587	1.06147	0.829318	0.386258	1.52979	0.829107	0.737921	1.49859	0.757491	0.457605	0.745234	0.993901	0.737877	0.987586	1.46307	0.964697	1.25979	0.732573	0.619829	0.755178	2.05677	0.899981	0.759439	0.404637	0.598533	0.838499	0.184295	1.84952
AIF1	6.16823	5.82965	2.93695	4.60598	5.16449	4.04854	7.16402	10.5224	6.8868	7.62715	9.25373	6.02145	8.06687	6.31395	8.05591	6.86681	6.22023	12.2045	6.80465	9.01079	16.6195	8.72483	3.98453	7.6142	2.84599	3.79781	6.6982	3.05495	4.153	12.2953	5.52898	4.11671	4.24062	11.1245	2.38526	3.17918	10.6003	7.83026	2.94661	9.93834	3.11269	5.64749	12.7594	5.54222	7.87093	8.15538	17.3747	9.86843	5.59545
AIMP1	0.416506	0.377899	0.278352	0.381958	0.526025	0	0.223688	0.50075	0.158692	0.355279	0.383082	0.413954	0.225207	0.314686	0.586917	0.200982	0.267245	0.357071	0.344241	0.205218	0.21156	0.271161	0.353701	0.88595	0.152844	0.480765	0.220625	0.332921	0.564788	0.497562	0.348442	0.284077	0.339173	0.45875	0.376223	0.69041	0.515816	1.07225	0.445767	0.056667	0.453739	0.430128	0.248647	0.248037	0.119282	0.36295	0.280505	0.179168	0.408496
AIP	1.62642	0.449666	1.81312	0.855239	1.12138	1.69954	1.18897	1.14251	0.99235	1.56823	1.23013	1.54082	0.826594	0.801226	0.630809	1.55856	1.98451	0.710458	0.869335	0.92397	1.1245	1.0513	0.953836	0.819582	0.358416	1.63984	0.948496	0.572509	0.581178	0.77813	1.42103	1.11026	0.993732	0.859268	0.935085	0.744902	0.268796	1.34291	0.435549	0.265768	1.00801	0.632875	0.451734	0.775524	1.11886	0.900027	0.591491	0.480168	0.968928
AK2	0.17057	0.429487	0.265113	0.407047	0.234088	0.37345	0.41396	0.406234	0.33314	0.35507	0.333686	0.316374	0.531276	0.450666	0.349679	0.564926	0.302833	0.395419	0.472409	0.324805	0.261629	0.380428	0.382742	0.348568	0.420415	0.307783	0.355259	0.36883	0.367124	0.404184	0.421541	0.442328	0.462238	0.314808	0.368743	0.476765	0.442981	0.347894	0.396318	0.37959	0.355022	0.273786	0.372589	0.408149	0.268902	0.467022	0.379538	0.316532	0.436867
AK3	0.547883	0.34028	0.390885	0.301634	0.805864	0	0.565434	0.684208	0.222855	0.265736	0.261715	0.498279	0.361981	0.771106	0.348247	0.388416	0.422211	0.378318	0.418349	0.242082	0.445647	0.159935	0.409786	0.496952	0.099384	0.859281	0.406649	0.45584	0.391519	0.333488	0.622294	0.398936	0.403505	0.327208	0.564463	0.42608	0.784736	0.33462	0.157549	0.358104	0.251525	0.373083	0.260865	0.334927	0.34549	0.395456	0.233603	0.107833	0.435191
AKAP1	0.245957	0.124472	0.321712	0.252268	0.248736	0	0.698057	0.234637	0.137563	0.289859	0.1077	0.375925	0.252088	0.411964	0.127193	0.691454	0.289578	0.225111	0.20659	0.213473	0.293426	0.300873	0.445771	0.60491	0.463726	0.353609	0.191249	0.202016	0.214822	0.548944	0.236386	0.18469	0.275444	0.248588	0.376858	0.231583	0.347773	0.344254	0.251171	0.049122	0.47613	0.30706	0.0720274	0.363866	0.28435	0.24953	0.203574	0.1775	0.293054
AKAP10	1.53806	1.68265	1.55321	1.39194	1.14363	1.21328	0.941514	1.76907	1.41685	1.11954	1.16157	1.10166	0.733404	1.5973	1.68434	0.814101	1.02784	1.12554	1.0639	1.32457	1.69998	1.1418	1.51236	0.651956	1.09658	1.14279	1.10801	1.35612	1.65945	0.909824	1.27751	0.837892	1.41851	1.28018	1.3316	1.57719	1.64477	0.607833	1.19399	1.46362	1.39352	1.16177	1.57147	1.45745	1.36926	1.18108	1.39404	0.930419	1.85952
AKAP11	1.1046	1.17466	1.14789	1.87868	0.957654	2.79151	0.60571	1.65544	1.13602	1.07327	0.88941	0.774191	1.07362	0.954902	1.02759	1.00497	1.21649	1.08133	1.37235	0.666838	0.712388	0.633076	1.18248	1.27274	0.721174	1.46915	1.15878	1.04459	1.58263	0.846398	0.714363	1.11718	1.02646	0.718956	1.42905	1.67648	1.12251	1.06638	0.920907	0.952417	1.14644	1.72463	0.901546	0.688865	1.20902	0.648584	0.790166	0.501888	1.5217
AKAP13	2.52009	2.27821	2.85723	2.94405	3.47672	1.89623	1.92613	2.10505	3.27493	2.3931	2.03461	2.85984	2.23088	3.31827	3.80393	3.17587	1.96381	2.93057	4.42337	4.27074	3.93859	2.83865	4.05927	3.56041	3.12093	2.81226	3.05954	3.37486	3.19129	2.66908	3.37542	3.90577	2.47817	2.91408	3.19154	2.70483	3.09435	2.75018	2.96453	4.28676	3.56345	2.47438	3.21361	3.21182	3.1606	3.63791	2.68561	3.53668	3.24677
AKAP17A	1.40409	0.737095	1.4598	0.612178	0.901425	2.1356	1.37382	0.954408	1.26381	0.713073	0.518126	1.0313	0.75681	1.1552	0.667527	1.22603	0.98784	1.10986	0.662574	1.25105	1.58807	1.25829	1.24707	1.31177	0.608427	0.994175	0.439121	0.605834	1.55021	1.08651	1.79654	0.700037	1.16937	0.82588	1.17555	1.36823	0.912584	0.271005	1.0878	0.676018	1.20723	2.07193	0.798137	1.40402	1.04346	1.01065	1.52293	0.989772	1.2883
AKAP8	0.703664	0.342945	0.613648	0.374257	0.175711	0.399455	0.460274	0.537067	0.155493	0.522173	0.228258	0.260748	0.564392	0.519146	0.323484	0.60456	0.147295	0.500952	0.360674	0.579113	0.124376	0.446366	0.539469	0.53937	0.336965	0.645627	0.283731	0.440381	0.273175	0.631573	0.467593	0.347937	0.591556	0.579538	0.516032	0.746247	0.463298	0.583685	0.327588	0.333147	0.228514	0.40906	0.394363	0.467377	0.74509	0.414317	0.4698	0.376191	0.538281
AKAP8L	0.361802	0.310019	0.600959	2.79395	0.542045	0.293396	0.800638	0.498256	0.603117	0.78963	0.368839	1.3619	0.585059	0.796621	0.356395	0.643098	0.432747	0.490594	0.340732	0.700701	0.433953	0.691004	0.73502	0.671691	0.602481	0.802087	0.416797	0.610973	0.367848	0.78128	1.37377	0.523891	0.484823	0.567554	0.668954	0.672973	0.958995	0.64307	0.583475	0.611734	0.476933	0.327765	0.512467	0.720898	0.354589	0.608174	0.489306	0.607881	0.800863
AKAP9	0.678454	0.82098	0.485935	0.482654	0.609441	0.31632	0.292139	0.367317	0.507917	0.437821	0.436056	0.417758	0.360001	0.727334	0.678486	0.517802	0.524878	0.673507	0.416061	0.532567	0.494918	0.454459	0.681081	0.605429	0.613996	0.55785	0.934041	0.756205	0.356932	0.639717	0.518388	0.574467	0.44606	0.76795	0.717814	0.729272	0.775367	0.346743	0.527354	0.36604	0.560752	0.477055	0.569325	0.457896	0.486247	0.657096	0.462847	0.455785	1.04887
AKIRIN1	1.99308	2.20327	1.59686	2.25521	1.8942	4.68037	2.08015	2.27164	1.3737	1.29626	1.98211	2.15235	1.59345	1.94681	3.23525	1.70154	2.53123	2.25055	2.96408	2.19517	1.78851	1.64372	2.94319	3.7455	1.71088	2.00709	2.73176	2.69462	1.75706	2.1063	2.32196	2.32662	2.45381	2.42808	2.49897	2.27939	2.66486	3.00915	2.82113	2.17061	1.52025	1.22001	2.79173	2.14135	1.94995	2.19325	3.21217	2.2039	2.48772
AKIRIN2	4.85025	2.06439	1.89509	1.98595	1.88181	1.87634	2.50176	1.96212	2.30072	1.12539	1.3724	1.55141	1.0951	1.51634	1.17534	1.35134	1.93726	1.62359	2.08407	1.32611	2.27848	3.05518	1.84972	1.93126	2.94639	1.87077	1.02813	1.99963	1.28317	1.21789	1.47435	1.37285	2.37426	1.68283	1.83518	1.92567	4.0359	1.31602	1.37119	2.11258	0.840835	1.25768	2.47938	1.79143	2.65578	1.89759	2.03828	2.54457	0.914127
AKNA	4.57398	5.29472	3.61559	5.47405	5.85981	4.11411	4.82447	3.56867	5.10896	5.07486	3.74075	4.14763	4.70388	4.67492	3.96816	5.47246	3.55918	4.06575	4.48041	6.25118	4.58887	6.24996	5.60986	5.94641	5.522	5.60255	3.93373	4.44848	3.78078	4.98899	5.13086	5.66853	6.05246	4.14452	5.00408	5.11606	5.03804	3.14996	5.63307	5.81593	6.01191	3.66904	4.87699	6.45921	5.18404	5.69543	4.92167	6.00809	5.00991
AKR1A1	0.280553	0	0.619252	0.215814	0.354631	0.53747	0.8626	0.281022	0.235369	0.619931	0.52211	0.526258	0.470531	0.45721	0.33357	0.336596	1.68458	0.62589	0.58912	0.487001	0.0627561	0.389941	0.498371	1.2441	0.453389	0.51859	0.818064	0.197512	1.37835	1.20759	0.314575	0.526671	0.691215	0.283554	0.484682	0.226418	0.425026	1.29583	0.363634	0.336189	0.672975	0.225161	0.36735	0.320719	0.840352	0.482632	0.754674	0.151851	0.431771
AKR1B1	0.479259	0.181905	0.293846	0.414751	0.302902	1.37721	1.07682	0.82296	1.07219	0.476553	0.498416	0.948932	0.368405	0.439333	0.418232	1.00624	0.169277	1.06919	0.369004	0.436761	0.214408	0.21985	0.515291	0.531315	0.387254	1.25501	0.698735	0.843509	0.39243	0.630326	0.671722	0.659776	0.938028	0.329116	1.05979	0.560833	0.653525	0.905575	0.465887	0.0717875	0.726076	0.512847	0.261472	0.386733	0.642217	0.428086	0.44342	0.259401	0.642409
AKT1	0.899185	0.606737	0.823485	0.75318	1.19218	0.842167	0.718341	1.0408	0.951317	1.72822	0.675566	1.99903	0.735568	0.879227	0.465001	0.863454	1.04454	1.09194	0.716101	1.31856	1.19788	1.38622	0.932782	0.819634	0.67815	0.771637	0.932242	0.82998	0.755708	1.20449	0.84499	0.780233	1.01642	1.2118	1.00245	0.907731	0.973079	0.839031	0.651597	0.909889	0.924954	0.98123	1.2328	1.21996	1.05845	1.06834	1.12531	1.2843	0.825201
AKT1S1	0.0381561	0.173788	0.262018	0.0587028	0.192924	0.146195	0.433168	0.218399	0.0853625	0.472151	0.467821	0.12724	0.277306	0.238364	0.0887932	0.228891	0.700803	0.104767	0.320489	0.198403	0.614522	0.402576	0.199773	0.169202	0.308312	0.376159	0.267027	0.241761	0.349924	0.401466	0.220028	0.191011	0.205351	0.173539	0.372286	0.153968	0.0924878	0.256345	0.395642	0.320059	0.271877	0.163321	0.299765	0.307897	0.481223	0.142394	0.424056	0.330435	0.166696
AKT2	0.550627	0.588832	0.702282	0.56143	0.558758	0.632919	0.625102	0.528611	0.538937	0.82736	0.765526	0.57381	0.515613	0.429976	0.38441	0.633104	0.466764	0.453563	0.793948	0.46007	0.406455	0.549693	0.434177	0.598651	0.600643	0.746392	0.471418	0.738223	0.486937	0.53985	0.46305	0.59978	0.526852	0.514819	0.575648	0.479969	0.867543	0.83234	0.665024	0.544376	0.597842	0.279878	0.618647	0.680998	0.355905	0.448115	0.478528	0.536452	0.620526
AKT3	0.526111	0.539157	0.296767	0.364236	0.333475	0.251974	0.373293	0.323723	0.3332	0.685896	0.413197	0.241235	0.28677	0.385826	0.340326	0.413104	0.241573	0.307556	0.362933	0.285298	0.104698	0.27151	0.24043	0.452023	0.403856	0.267435	0.263277	0.408797	0.384699	0.289359	0.307596	0.345597	0.259242	0.290795	0.356356	0.455698	0.711536	0.226764	0.328588	0.110327	0.399968	0.365938	0.208482	0.286784	0.331764	0.339468	0.210468	0.341712	0.491035
AKTIP	0.252822	0.345508	0.785392	0.421378	0.387383	0.322896	0.438497	0.334764	0.518476	0.335193	0.202962	0.252642	0.51826	0.560801	0.490286	0.505542	0.0595322	0.376016	0.623776	0.457376	0.490126	0.505097	0.593675	0.281972	0.340478	0.584793	0.245734	0.829725	0.276023	0.76579	0.850443	0.232033	0.429633	0.455726	0.635608	0.710346	0.357584	0.0707725	0.879077	0.252465	0.506149	0.450901	0.174739	0.374022	0.318858	0.635977	0.418511	0.410523	0.818851
ALAD	0.354138	0.571262	0.955377	0.238367	0.850527	0.50883	0.502545	0.633447	1.03986	0.991878	0.474202	0.516668	0.420743	0.468918	0.62384	0.535498	0.562877	0.668506	0.520546	0.47653	0.475297	0.446747	0.45526	0.637981	0.286153	0.900086	0.263699	0.87261	0.248888	0.592793	0.36872	0.677586	0.396596	0.447407	0.466123	0.671331	0.429203	0.223052	0.638265	0.477412	0.576547	0.521066	0.695557	0.559629	0.474552	0.597503	0.577544	0.718796	0.659296
ALAS1	1.72635	0.262099	0.7621	1.21645	1.13474	1.65363	1.38822	0.691697	1.67922	0.535494	1.43808	0.944688	0.772097	1.00813	1.00435	1.28669	0.853663	1.06715	0.776779	1.34852	1.46742	1.0691	1.08141	1.31568	1.67393	1.3828	1.75447	0.85076	0.904694	0.57795	1.74213	1.29633	1.16	1.04692	1.07403	0.515498	0.941527	0.724888	0.99674	1.24122	0.479494	0.646569	1.20557	0.650097	1.04858	0.854544	1.59556	0.934396	0.479949
ALAS2	11.1231	9.89315	45.4094	66.6859	100.652	72.1147	172.903	66.3759	61.8603	120.708	73.5038	81.4693	36.1153	65.098	19.1263	74.7585	172.043	73.8327	107.482	16.7629	19.213	14.8944	29.487	1.42264	18.6157	85.0027	33.1517	64.0583	124.385	47.9775	54.3945	31.7383	15.771	16.646	12.9591	7.42542	16.7588	20.2787	116.784	27.9626	37.2619	117.691	49.8745	64.1149	118.975	19.6024	40.005	14.9485	10.7031
ALCAM	0.317416	0.335275	0.656391	0.469121	0.431683	0.353442	0.317313	0.281338	0.341081	0.404264	0.307094	0.460752	0.177944	0.173922	0.614969	0.237789	0.775436	0.251169	0.47808	0.296406	0.327391	0.195825	0.393413	0.304235	0.246383	0.601205	0.403127	0.343466	0.279639	0.262494	0.410275	0.447586	0.261461	0.246545	0.311853	0.408497	0.554328	0.563184	0.186829	0.255771	0.200179	0.717843	0.292787	0.246052	0.480704	0.22058	0.344912	0.231056	0.278535
ALDH1A1	0.649211	0.292553	0.302455	0.415044	0.233832	1.47662	0.218757	0.352946	0.344876	0.204381	0.506267	0.321293	0.258544	0.732737	0.717475	0.18495	0.435591	0.687818	0.604249	0.909817	0.482758	0.919467	0.605332	0.513986	0.249124	0.902343	0.179801	0.86822	0.302945	0.958443	0.448942	0.385855	0.690551	0.389512	0.745693	0.60961	0	0.388377	0.399613	0.184726	0.778486	0.577359	0.403697	0.518311	0.583263	0.958773	0.616692	1.0909	0.627555
ALDH2	0.33461	0.358953	0.217349	0.12123	0.471384	0.51757	0.502335	0.303064	0.741832	0.431331	0.198322	0.47472	0.0377591	0.330211	0.473792	0.293547	0.0692986	0.448174	0.605128	0.641873	0.86172	0.490505	0.269428	0.3697	0.798456	0.80457	0.34137	0.285299	0.206471	0.471697	0.495343	0.342049	0.754852	0.352279	0.276343	0.206059	0.245574	0.465917	0.213074	0.485612	0.384085	0.476468	0.786109	0.333067	0.809238	0.607765	0.628356	0.219342	0.230698
ALDH3A2	0.342681	0.173421	0.239855	0.142786	0.23102	0.179376	0.243031	0.081727	0.335406	0.138822	0.150054	0.119037	0.151665	0.248204	0.199364	0.235227	0.181556	0.235228	0.167902	0.163583	0.178858	0.209597	0.149514	0.237439	0.161522	0.316715	0.116588	0.0905316	0.243183	0.180729	0.228712	0.221581	0.198278	0.158742	0.228812	0.327259	0.224964	0.191853	0.20189	0.141998	0.178634	0.152797	0.16203	0.249639	0.108047	0.188945	0.240482	0.0782757	0.249516
ALDH3B1	0.859475	0.710487	0.29828	0.228859	0.300853	0.253314	0.625468	0.491951	0.793523	0.584357	0.405299	0.137794	0.388089	0.32323	0.365861	0.654391	0.0934068	0.5219	0.499898	0.572125	0.354929	0.516197	0.383235	0.369372	0.7479	0.346255	0.231336	0.255996	0.5197	1.01182	0.307114	0.926704	0.512397	0.622192	0.328945	0.197418	0.0801272	0.222086	0.334977	0.277285	0.667744	0.247614	0.721396	0.409014	0.625365	0.431274	0.6023	0.178921	0.223191
ALDH5A1	0.202606	0.0659144	0.340726	0.311708	0.5947	0.110898	1.01314	0.331339	0.226634	1.68845	0.506959	0.506728	0.404526	0.15723	0.179888	0.434069	0.166711	0.635834	0.696916	0.204738	0.336666	0.414188	0.53357	0.160438	0.187099	0.659848	0.101276	0.855822	0.417119	0.359907	0.203995	0.492798	0.314454	0.190147	0.344021	0.290468	0.280631	0.388907	0.368328	0.138734	0.394647	0.309722	0.277921	0.373694	0.547556	0.252788	0.262704	0.125327	0.362103
ALDH9A1	0.800771	0.857519	0.357071	0.503991	0.755677	0.557846	0.550955	0.750024	1.0586	1.35121	1.69919	0.849659	1.57608	0.949087	0.847035	2.1959	0.8228	1.19449	1.09353	1.7944	2.47514	1.90347	1.2251	1.12986	0.705866	2.5856	1.44343	1.33251	0.28612	0.836029	0.979503	2.11367	1.29461	0.919699	1.06299	1.41001	1.15187	1.01432	1.07011	0.872336	1.21316	0.778992	1.65173	1.05738	1.69852	1.68878	1.26531	1.23164	1.40225
ALDOA	7.76439	8.42768	7.44245	7.64745	11.0901	9.31718	11.3006	9.78512	6.75731	9.54623	8.34777	8.76663	7.04718	7.17358	7.67193	10.1822	8.15781	7.56983	11.9533	12.2176	10.8594	10.3321	6.56671	6.63689	10.483	10.18	6.73776	9.55011	8.82395	8.91219	8.84882	11.1836	8.68531	7.56727	5.93778	4.63373	5.68034	9.42389	5.62917	8.08818	10.5818	6.3623	6.93594	8.71645	10.1619	8.75369	10.4255	7.87868	4.59779
ALG11	0.427182	0.234357	0.271923	0.253545	0.0987651	0.480959	0.22863	0.335421	0.218502	0.426201	0.338085	0.12755	0.40465	0.46813	0.389458	0.358821	0.354843	0.335221	0.307892	0.265662	0.0695725	0.295241	0.287709	0.449834	0.374876	0.184342	0.44475	0.528006	0.259537	0.357084	0.367163	0.373745	0.473104	0.43131	0.371679	0.524043	0.438574	0.392435	0.386382	0.200633	0.367276	0.402311	0.250783	0.123962	0.230557	0.375032	0.204454	0.28606	0.464511
ALG12	0.287488	0.249411	0.483473	0.284334	0.207655	0.157359	0.31083	0.376122	0.137821	0.181501	0.349	0.342391	0.275521	0.345806	0.286721	0.221732	0.116049	0.310109	0.275969	0.270907	0.404218	0.339117	0.34558	0.227653	0.199113	0.531408	0.23951	0.347206	0.322842	0.314271	0.355244	0.349513	0.294359	0.31525	0.465448	0.278856	0.348426	0.20694	0.503282	0.344499	0.331843	0.263688	0.215103	0.486082	0.293051	0.20652	0.339925	0.444583	0.37516
ALG13	0.353182	0.365298	0.445851	0.349611	0.405771	0.307301	0.379379	0.535643	0.29905	0.590744	0.187305	0.835015	0.448378	0.392116	0.352545	0.256599	0.228596	0.493172	0.299755	0.343414	0.431059	0.257541	0.403149	0.326021	0.60486	0.774206	1.00614	0.414069	0.105076	0.543014	0.633788	0.311671	0.323348	0.326621	0.558682	0.703319	0.810467	0.449027	0.491419	0.256289	0.729134	0.491336	0.513414	0.361858	0.38775	0.424531	0.29972	0.115761	0.541512
ALG2	0.589634	0.503546	0.650735	0.34018	0.149064	0	0.418364	0.674995	0.659562	0.13029	0.489531	0.245784	0.809439	0.240228	0.171517	0.48635	0.728919	0.303559	0.577808	0.332645	0.329734	0.202861	0.730437	0.683689	0.23822	0.500454	1.11755	0.36322	1.90095	0.422998	0.731974	0.664138	0.52826	0.400659	0.672307	0.356894	0.446635	0.247585	0.555764	0.529922	0.632749	1.18304	0.193014	0.466593	0.0929555	0.274062	0.284715	0.398928	0.0731812
ALG5	0.110788	0.190144	0.12421	0.0730485	0.0160047	0.121281	0.0598916	0.163063	0.0531116	0.1259	0.103955	0.145141	0.150417	0.197744	0.12833	0.237356	0.0670819	0.209557	0.133047	0.120882	0.169933	0.152465	0.21012	0.298281	0.17904	0.126773	0.0922991	0.0891383	0.290292	0.22708	0.0861957	0.118845	0.247098	0.127969	0.17242	0.245565	0.153453	0.0531651	0.173374	0.0758619	0.136633	0.0846804	0.0552624	0.102171	0.0598824	0.121473	0.140109	0.102796	0.154003
ALG6	0.319157	0.302843	0.35223	0.184132	0.201714	0.305712	0.113226	0.402372	0.133878	0.176308	0.279507	0.731708	0.267638	0.574301	0.0928389	0.0717958	0.225456	0.273851	0.290412	0.207754	0.107087	0.219609	0.253634	0.176911	0.128944	0.149991	0.372251	0.477466	0.313601	0.199037	0.230053	0.199713	0.285936	0.262088	0.319796	0.495827	0.246855	0.0670062	0.347858	0.669284	0.302201	0.170762	0.257188	0.361329	0.377362	0.253403	0.242146	0.259117	0.27728
ALKBH5	1.51973	3.95961	1.84866	1.30933	1.90563	5.49032e-26	2.30036	1.77453	1.29197	2.00664	2.67984	2.18041	1.80117	1.28786	1.19684	2.0421	2.23301	1.66432	0.885027	1.67157	0.815865	1.90259	1.72726	1.75219	1.76829	1.52706	1.55984	1.32109	3.32741	1.74768	1.35066	1.58242	1.22473	1.32094	1.70369	1.05708	1.39981	1.94163	1.62256	1.33551	1.68841	4.48841	1.43273	0.844185	1.40103	1.32676	1.03982	1.57931	1.26751
ALMS1	0.347616	0.504047	0.416792	0.498087	0.185525	0.221982	0.20097	0.412042	0.226824	0.435267	0.414364	0.281752	0.414521	0.521915	0.342654	0.504641	0.286527	0.414628	0.465	0.271695	0.146875	0.167085	0.495721	0.460307	0.421325	0.40457	0.432916	0.550633	0.614747	0.563404	0.38049	0.387924	0.278618	0.344742	0.502654	0.558491	0.456407	0.325596	0.375726	0.254603	0.462276	0.289316	0.453516	0.283499	0.31768	0.31392	0.215295	0.324582	0.550321
ALOX12-AS1	0.135271	0.179699	0.331751	0.156084	0.786543	0.129572	0.127884	0.29035	0.0378283	0.119562	0.162974	0.253739	0.28359	0.321485	0.262324	0.142006	0.191114	0.157889	0.340858	0.340476	0.0907749	0.263723	0.196028	0.599853	0.218604	0.187531	0.236661	0.166656	0.224148	0.485207	0.216678	0.338584	0.196934	0.256345	0.4113	0.262005	0.122957	0.283998	0.478304	0.0810479	0.23909	3.74168e-05	0.206641	0.141436	0.255904	0.501398	0.158611	0.439295	0.43651
ALOX5	4.05157	3.42486	2.59212	3.42327	5.46279	4.94954	6.22707	3.61607	6.65445	4.72325	2.58865	5.7764	3.92906	5.69365	6.2577	4.26209	2.65468	5.51835	3.38589	9.40788	9.77322	8.35008	5.61797	3.8994	6.91263	6.40375	3.75652	3.56817	3.92333	5.09252	7.71423	4.79949	5.99239	6.35112	5.31547	4.34381	2.63309	2.34139	4.26197	9.02313	3.79558	4.8382	7.79096	9.04771	4.60014	7.03745	6.33484	7.11906	3.94847
ALOX5AP	6.89702	5.68695	2.42864	4.51042	5.31681	2.97168	3.51549	3.66701	5.24712	1.95784	2.96689	5.64869	4.0064	2.07877	6.70913	3.28286	3.68178	3.84599	3.57514	6.60593	12.9495	5.38109	4.66666	2.02232	4.21139	2.72964	2.27962	1.74296	3.24344	4.69131	3.75685	2.73957	3.67718	3.13	3.21946	3.80239	2.6846	6.50658	3.56192	10.0445	3.35584	2.71885	5.11831	4.25735	3.53628	4.43804	4.22276	5.34101	2.74273
ALPK1	0.966744	0.84932	1.48554	1.48912	1.70666	1.71048	0.655243	0.843708	1.48992	0.957515	1.00219	1.31982	1.04303	1.20108	1.92424	0.532674	0.928361	1.12709	2.42764	1.40783	2.24734	1.52746	1.38154	0.945052	1.10439	1.30215	1.35329	1.15599	0.875936	1.24006	1.31426	1.38576	1.02138	1.38545	1.06365	1.14904	0.75333	0.72774	1.04859	1.94422	0.990614	1.00721	1.38864	2.20173	1.95391	1.40079	1.35086	1.81735	0.827933
ALPL	4.18935	5.01857	0.720613	2.43583	2.22848	6.45879	8.19268	2.48069	9.85901	6.16804	3.76063	9.62272	4.14843	5.82599	11.8207	2.29139	4.61855	3.76092	4.42607	8.19088	15.0859	7.21077	5.37331	2.65463	5.26667	8.32808	10.1099	2.8443	2.88713	1.89709	13.5159	9.11457	6.67175	5.81954	1.71472	2.74519	2.75985	5.42858	5.00286	18.3482	4.11764	2.04373	10.7422	18.6405	7.52257	6.24511	9.16655	7.31569	3.36963
ALS2	0.13064	0.0871728	0.0448542	0.110541	0.0396313	0	0.0803322	0.0411259	0.12421	0.0461864	0.088666	0.0653458	0.0912909	0.0727393	0.0760014	0.0979581	0.0645985	0.107608	0.0768507	0.0702978	0.0701323	0.0569305	0.074504	0.0434479	0.0316674	0.100615	0.0990401	0.21153	0.0342301	0.118708	0.0334809	0.045778	0.050659	0.162	0.126874	0.11072	0.13578	0.0438831	0.12931	0.0391358	0.0824643	0.111834	0.0570177	0.0722396	0.0418316	0.0622343	0.104634	0.0848493	0.119333
AMBRA1	0.171173	0.519755	0.652892	0.460863	0.461589	0.437233	0.701726	0.653177	0.351034	0.579964	0.749537	0.691461	0.271134	0.542414	0.4225	0.735895	0.282144	0.665828	0.645105	0.426626	0.303714	0.588914	0.528121	0.600927	0.507145	0.562498	0.532397	0.830426	0.784901	0.600344	0.773962	0.764668	0.399042	0.519011	0.54648	0.517227	0.795247	0.527081	0.531128	0.446366	0.662726	0.549507	0.473164	0.391358	0.217748	0.454014	0.385674	0.741185	0.640176
AMD1	0.859027	1.32063	1.44123	1.36814	1.32155	1.23426	1.11666	1.47483	1.97537	1.14788	1.49054	1.13148	0.969879	1.12167	1.58722	1.35289	3.03714	1.19434	1.247	1.05247	1.1147	1.44411	1.72123	0.761866	0.763529	1.07181	1.06154	1.94067	1.46306	1.56118	1.54661	1.33802	1.28026	1.43311	1.47882	1.37011	1.8973	1.62316	1.35644	1.26456	1.29161	1.08011	1.32968	1.22414	1.09694	1.68889	1.52652	1.94923	1.11748
AMFR	0.911299	1.21065	0.963217	1.22677	1.72788	0.872911	1.90387	1.06627	0.849479	2.14817	2.03142	2.02597	1.42225	1.75327	1.37801	2.39089	1.23386	1.31942	1.51198	1.19836	1.23611	1.29743	1.27092	0.968187	0.917141	1.45054	2.0376	2.96723	1.84919	2.2122	1.27726	1.30649	1.23246	1.1705	1.63353	1.16645	1.87087	1.65815	1.5033	0.955514	1.52217	1.46275	1.4584	1.07547	1.25138	1.05084	1.25988	0.822074	1.53067
AMIGO1	0.0851592	0.420193	0.334165	0.435386	0.344463	0.163144	0.243323	0.390509	0.857328	0.513064	0.242385	0.212987	0.428475	0.358519	0.495436	0.511826	0.661733	0.292281	0.299364	0.251301	0.038098	0.445671	0.246818	0.519249	0	0.422617	0.546294	0.749412	0.335174	0.448009	0.395586	0.490261	0.228885	0.279727	0.501393	0.432979	0.774075	0.429095	0.471612	0.204094	0.366209	0.956837	0.223011	0.125984	0.404778	0.315832	0.182016	0.0921855	0.287486
AMMECR1L	0.56616	0.306983	0.555403	0.435516	0.327154	0.154946	0.382579	0.277766	0.271416	0.250206	0.495823	0.134857	0.293967	0.527449	0.565973	0.436664	0.399942	0.555189	0.430251	0.392469	0.39802	0.382578	0.471034	0.403511	0.130706	0.52326	0.293592	0.313172	0.69916	0.560026	0.570154	0.364399	0.297431	0.367853	0.41817	0.532896	0.392095	0.203767	0.438386	0.406475	0.388021	0.259645	0.141203	0.490556	0.213402	0.431257	0.529006	0.500033	0.725858
AMPD2	1.02927	0.98024	2.30322	1.76154	1.97537	1.14178	0.846084	0.867954	2.69485	0.832085	1.56648	0.967327	1.64825	1.06115	1.04408	0.861218	0.598522	1.09857	1.05641	1.72822	1.09502	1.46849	1.08222	1.01757	1.14103	0.580052	0.988221	0.696647	0.493369	1.14812	1.01033	1.43739	1.706	0.996705	1.4325	0.734385	1.77282	1.02777	1.08262	0.733265	0.946794	0.554063	1.43029	1.45745	1.17246	1.21744	1.49902	1.76127	0.864177
AMPD3	2.09884	0.66665	0.565772	0.983437	0.452575	0.734754	0.574495	0.713466	0.572025	0.706237	0.463843	0.633337	0.60751	0.711844	0.892522	0.966146	1.2192	0.981218	1.05592	0.965352	1.20108	0.557136	0.561777	0.496057	1.06912	1.04372	0.521894	0.992875	0.376863	0.856552	1.13286	1.07199	0.924531	1.29045	0.797195	1.03686	0.503565	1.12731	1.04694	0.804284	1.17824	0.889227	0.474291	0.885289	0.886802	1.30582	1.02287	0.691964	0.615645
AMY2B	0.292299	0.193009	0.330067	0.1303	0.121502	0	0.174816	0.148415	0.0908816	0.22727	0.263281	0.316716	0.120043	0.357351	0.477327	0.295227	0.00046462	0.266924	0.23133	0.404927	0.339902	0.132217	0.342873	0.329057	0.0944484	0.593461	0.430017	0.24738	0.170362	0.372028	0.305595	0.132792	0.15011	0.0548636	0.338304	0.528924	0.662443	0.36718	0.233903	0.425883	0.266001	0.132336	0.169895	0.307743	0.0879296	0.385044	0.30328	0.146538	0.485222
AMZ2	0.476364	0.200545	0.499015	0.59173	0.600126	0.162417	0.320821	0.461003	0.696849	0.412139	0.668226	0.282718	0.52079	0.184218	0.630928	0.22886	0.419227	0.465567	0.451662	0.191316	0.493068	0.482313	0.281627	0.657919	0.479531	0.287305	0.692186	0.238744	0.222144	0.36492	0.611106	0.254646	0.512698	0.577769	0.367508	0.547366	0.588959	0.568244	0.399585	0.406369	0.235476	0.317525	0.407033	0.253423	0.347503	0.426318	0.255384	0.412987	0.648172
ANAPC1	0.204082	0.238154	0.220361	0.510163	0.168358	0.0757333	0.318571	0.326867	0.253422	0.301555	0.28649	0.168615	0.231293	0.331149	0.273424	0.44082	0.147049	0.317449	0.154787	0.248068	0.224091	0.171516	0.298253	0.239933	0.136688	0.249386	0.0585166	0.26596	0.0483623	0.263309	0.263384	0.37721	0.185943	0.202402	0.425896	0.331835	0.529076	0.0816325	0.268443	0.119021	0.268509	0.264238	0.140912	0.161001	0.307646	0.206957	0.203847	0.170642	0.470116
ANAPC13	0	0.45783	0.911472	0.929142	0.563737	1.42398	0.439495	1.06363	0.623588	0.574858	1.50534	0.929514	0.3636	0.65614	0.792795	0.334417	0.918883	0.892897	0.832437	0.838671	0.665066	0.85079	1.12928	0.72103	1.05106	0.572481	0.650215	1.50446	0.121727	0.79985	0.595312	1.20932	1.4151	0.657343	0.487965	0.974793	1.23867	1.09238	1.46701	0.223839	0.70381	1.49136	0.32442	0.224924	0.644494	1.05738	0.811284	0.70405	1.01478
ANAPC16	1.15939	1.22975	0.940964	1.28513	0.567703	2.5216	1.62837	1.39089	0.566287	1.20817	1.48524	0.750815	1.22848	0.864925	1.08337	1.60954	1.17233	1.38169	1.41739	0.738171	0.588854	0.998591	1.0802	0.9541	1.309	1.52843	0.8857	1.42563	1.2534	1.06532	0.908223	1.27932	1.38334	0.844263	1.26227	1.17855	1.10442	1.36046	1.1561	0.788633	1.68732	1.30015	0.97221	0.422131	0.957717	0.951281	0.810086	0.822027	1.07714
ANAPC1P2	0.987551	0.429461	0.526935	0.746118	0.298761	0.600508	0.677038	0.583404	0.521506	1.0679	0.993805	0.50672	1.05906	1.10485	1.10942	0.57565	0.660746	0.660279	0.944245	0.749794	0.405775	0.211686	1.84562	0.41353	1.44172	2.36926	0.585516	1.86321	1.35804	0.797768	2.03885	0.927761	0.948439	0.826385	1.1728	0.992971	1.55623	1.29632	1.16724	0.424925	1.15465	5.77497e-31	0.625082	0.973715	1.16033	1.43792	1.2815	1.28883	1.10849
ANAPC2	0.12032	0.304452	0.629513	0.308518	0.202786	0	0.265598	0.424983	0.493493	0.319041	0.35124	0.334362	0.365231	0.675393	0.155554	0.360886	0.339981	0.247775	0.229203	0.417716	0.215312	0.257572	0.516973	0.177851	0.324072	0.988468	0.187115	0.310567	0.105089	0.537076	0.167032	0.202268	0.597612	0.283749	0.410184	0.427253	0.243039	0.60626	0.491479	0.14418	0.38286	0.429173	0.350098	0.614908	0.22762	0.413968	0.464734	0.434157	0.477863
ANAPC4	0.205845	0.345886	0.721194	0.384553	0.208158	0	0.284221	0.336636	0.197363	0.18194	0.206025	0.147094	0.443873	0.247602	0.228106	0.141123	0.124639	0.100928	0.248953	0.214391	0.18418	0.215833	0.24744	0.749872	0.285134	0.416733	0.274388	0.559748	0.500839	0.344979	0.405091	0.294419	0.289801	0.460675	0.386651	0.5121	0.466369	0.197562	0.332637	0.422856	0.267304	0.524209	0.256695	0.245202	0.297933	0.31909	0.204997	0.35016	0.402929
ANAPC5	0.642832	0.635759	0.49048	0.728006	0.595881	0.0684168	0.557466	0.511086	0.319585	0.493705	0.618886	0.424014	0.618924	0.751753	0.498644	0.677056	0.706383	0.511893	0.509943	0.459048	0.191724	0.376797	0.707854	1.04918	0.592476	0.83617	0.792723	0.527986	0.397699	0.546558	0.451921	0.51846	0.487932	0.558603	0.677292	0.932737	0.692523	0.569835	0.631206	0.406552	0.552286	0.420434	0.592314	0.556852	0.49545	0.56727	0.379336	0.42925	0.702631
ANAPC7	0.36429	0.332154	0.392753	0.365121	0.478896	0.279155	0.344633	0.608416	0.366733	0.643969	0.458431	0.516294	0.614442	0.573884	0.452128	0.699271	0.257339	0.575141	0.402834	0.303531	0.162974	0.635019	0.414742	0.519458	0.353227	0.628475	0.657176	0.345701	0.572717	0.243914	0.326772	0.468865	0.457368	0.578873	0.533587	0.673408	0.629801	0.856596	0.60094	0.392878	0.242298	0.311856	0.445194	0.352752	0.528357	0.597769	0.395192	0.354912	0.612638
ANGEL1	0.167741	0.251185	0.559483	0.180647	0.373175	0	0.331923	0.326441	0.300123	0.682001	0.353025	0.415838	0.65643	0.400932	0.225311	0.362247	0.426579	0.345429	0.244213	0.288297	0.240137	0.384737	0.232105	0.585799	0.0542156	0.351402	0.117387	0.141709	0.263713	0.449251	0.150466	0.587383	0.363105	0.288209	0.361656	0.252808	0.48791	0.394428	0.561323	0.201005	0.732298	0.358993	0.117139	0.180476	0.380799	0.252714	0.120294	0.217897	0.179874
ANGEL2	0.777839	1.24047	0.685076	0.601209	0.544571	0.458506	0.594355	0.616462	0.43582	0.50241	0.707404	0.448941	0.619949	0.865437	0.489173	0.549525	0.739108	0.61608	0.464969	0.36352	0.0803042	0.576396	0.777863	0.596994	0.338431	0.553044	0.523986	0.695745	0.587921	0.600935	0.642143	0.721072	0.549979	0.56064	0.65819	0.702174	0.543873	0.40366	0.536411	0.322646	0.468347	0.448189	0.31338	0.402352	0.396176	0.593857	0.487018	0.464362	0.813905
ANK1	0.139352	0.0453356	0.663992	1.28096	2.06352	1.06785	3.70124	1.94484	0.802712	2.63933	1.82151	0.796811	1.04783	0.820026	0.602245	2.71868	1.01252	1.80463	1.24671	0.843177	0.498739	1.00453	0.818938	0.0882787	0.546914	0.870883	0.905547	2.65786	1.11078	1.05648	0.516583	1.07629	0.856108	0.503008	0.739002	0.311682	0.675561	1.04204	1.60423	0.620235	1.19975	1.13981	1.48275	1.10307	1.0545	0.829751	0.851801	0.711147	0.383463
ANK3	0.186444	0.141332	0.0997643	0.110825	0.0800256	0.0649417	0.0641394	0.198882	0.113757	0.149811	0.111328	0.11315	0.146872	0.227882	0.124903	0.111844	0.0598664	0.221059	0.123383	0.0992239	0.0682446	0.11274	0.139451	0.178509	0.109565	0.140986	0.32619	0.107393	1.03265	0.178881	0.119459	0.127274	0.113889	0.162742	0.197352	0.149804	0.164337	0.170808	0.113838	0.0609318	0.175468	0.0544118	0.110966	0.100299	0.101538	0.114415	0.0420859	0.110087	0.153145
ANKFY1	0.883063	0.806083	0.528402	0.527173	0.669795	0.257209	0.308824	0.731126	0.48785	0.673241	0.488266	0.905626	0.65421	0.555941	0.704326	0.793944	0.587056	0.771057	1.02549	0.566341	0.826189	0.713024	0.837402	0.895348	0.671501	0.949275	0.524369	0.574226	0.786328	0.529934	0.931816	0.923451	0.579251	0.632848	0.701994	0.963398	1.07954	0.361934	0.593671	0.608568	0.575108	0.545708	0.765731	0.533995	0.795782	0.57571	0.620889	0.599739	0.877094
ANKH	0.27589	0.458129	0.727368	0.437719	0.593057	0.991006	0.734074	0.72767	0.462915	0.778462	0.881513	0.488761	0.501325	0.477712	0.444913	0.647868	0.511592	0.639841	0.59864	0.221494	0.493705	0.268937	0.535528	0.669062	0.501585	0.33998	0.447612	0.740502	1.35544	0.447987	0.28725	0.374825	0.347587	0.377467	0.510198	0.406668	0.564344	0.376496	0.477322	0.55789	0.429618	0.830321	0.437605	0.315388	0.674156	0.387902	0.352095	0.359784	0.564986
ANKHD1	1.66091	2.04401	2.59919	2.54527	1.65701	0.824167	1.25184	2.47683	1.32467	1.7321	1.49241	1.75392	1.65011	1.94657	2.4902	2.32456	1.23164	2.4653	1.92263	1.68223	2.12863	2.13744	1.41112	1.88265	1.65138	2.24061	2.60715	2.55178	1.90169	0.985164	1.86543	2.13293	1.69478	2.01097	2.10986	2.42803	1.87477	1.68401	1.87464	1.30259	1.61135	1.83456	2.85415	2.01442	1.63246	1.89263	1.54207	1.76634	2.4686
ANKHD1-EIF4EBP3	0.163788	0.230856	0.125772	0.560037	0.563612	0.299763	0.28386	0.215643	0.0634202	0.294444	0.289383	0.305401	0.206667	0.484466	0.791709	0.274689	0.0733326	0.0842317	0.169697	0.583307	0.210296	0.169712	0.860967	0.480122	0.591043	0.103747	0.248269	0.269057	0.0445757	0.990107	1.17677	0.743397	0.527037	0.346202	0.544281	0.38067	0.663085	0.0661566	1.05464	0.352314	0.672877	0.403206	0.231646	0.382416	0.731098	0.483724	0.462229	0.532661	0.394274
ANKIB1	0.474005	0.665061	0.81375	0.387416	0.390084	0.458895	0.424025	0.644368	0.379604	0.523699	0.503168	0.370472	0.513425	0.815365	0.57451	0.692952	0.878964	0.671084	0.315191	0.370263	0.58384	0.39411	0.567855	0.72255	0.478761	0.913963	0.863844	0.479701	0.426944	0.715231	0.78774	0.491555	0.45121	0.733584	0.672217	0.750738	0.897622	0.447826	0.677206	0.461503	0.463784	0.697434	0.621468	0.441789	0.317588	0.38419	0.708264	0.577254	0.608644
ANKLE2	0.476391	0.742298	0.405848	0.405036	0.570485	0.266395	0.403245	0.481629	0.532889	0.436295	0.418098	0.386708	0.45556	0.497144	0.622378	0.594116	0.735139	0.524941	0.37908	0.491816	0.437467	0.368057	0.410234	0.639322	0.526755	0.224009	0.541233	0.485425	0.262792	0.551608	0.562275	0.366382	0.511042	0.354184	0.556763	0.638208	0.415715	0.400069	0.457928	0.3305	0.500255	0.657345	0.393964	0.569884	0.442711	0.446577	0.359819	0.488555	0.523851
ANKMY1	0.257939	0.114472	0.277374	0.203003	0.26686	0.216668	0.320987	0.302099	0.147596	0.242678	0.223176	0.0631326	0.231835	0.296949	0.190083	0.194708	0.159788	0.155269	0.126661	0.234804	0.202389	0.198879	0.278778	0.271663	0.487394	0.673627	0.175884	0.212812	0.197563	0.288481	0.169084	0.188724	0.28709	0.228616	0.276148	0.249884	0.456904	0.126639	0.266527	0.112939	0.458922	0.286259	0.164543	0.202808	0.142639	0.234471	0.10921	0.24486	0.295595
ANKRA2	0.393001	0.30172	4.4722	0.120926	0.397416	0	0.371796	0.539874	0.527531	0.347362	1.03253	0.458694	0.57124	0.149441	0.366033	0.327607	0.222097	0.431632	0.264078	0.354741	0.492292	0.252393	0.455616	0.697101	0.254044	0.339007	0.550056	0.962133	0.51488	0.827006	0.453701	0.118042	0.387304	0.635527	0.608335	0.433529	0.476304	1.32016	0.203753	0.376749	0.555702	0.588761	0.686117	0.444633	0.297391	0.332836	0.607186	0.340342	0.358995
ANKRD10	2.92636	1.74801	1.70811	1.03339	0.970242	4.96285	1.45231	1.89468	1.07325	1.61128	1.46254	1.15984	1.54564	1.88937	1.00475	1.15112	1.04931	0.975627	1.5312	0.616233	0.729707	1.04684	1.2657	1.70189	1.08538	1.95088	1.67871	1.03735	0.695866	2.06492	1.39856	1.58502	1.42341	0.945483	1.52803	1.44916	1.45355	0.966906	1.52622	1.03476	1.3809	1.12938	0.974341	1.10804	1.19465	0.999457	1.01692	0.986696	1.57188
ANKRD11	1.05853	0.875342	0.846071	1.04196	1.10713	0.68723	0.806005	0.919691	0.790419	1.43671	0.857392	0.848591	0.943956	1.17835	1.09399	0.878262	0.751409	1.25826	0.803491	1.44825	1.04315	1.17214	1.37796	1.60551	1.10552	1.11817	0.980634	0.845028	0.648926	0.924744	1.26056	1.26267	1.13336	1.08358	1.15326	1.31471	1.30429	1.18619	1.4345	1.47766	0.981182	0.668573	1.50221	1.30118	0.869507	1.36815	0.922418	1.27062	1.29586
ANKRD12	2.19372	2.40798	2.748	1.75059	2.20882	3.05018	1.30217	1.53443	1.42493	1.62315	1.71807	1.52604	1.94928	1.52935	2.17946	1.50797	1.98824	1.81788	1.6861	1.84344	1.89099	1.89015	1.8417	2.3574	2.03336	1.93988	1.3549	2.07868	3.46247	1.78735	1.8533	1.56628	1.75158	2.35883	1.94794	2.81614	2.67369	2.03173	1.94359	1.79066	1.78201	1.51129	1.9178	1.7725	1.76463	1.99814	1.98436	2.04251	3.19887
ANKRD13A	2.17413	1.79314	2.93393	2.23744	2.55478	1.4841	1.74794	2.1409	2.23576	2.04378	2.17293	2.40277	1.4319	1.99805	2.9341	2.05641	1.87419	2.22837	3.84977	2.60627	2.23842	2.80335	2.20023	0.963642	1.96927	2.19529	2.77901	2.18005	1.01465	1.68095	2.53796	2.84766	2.83832	2.32834	1.92711	1.78783	2.34648	3.65162	1.77569	3.1406	2.175	2.27483	2.23581	2.2058	2.69527	2.50524	2.29584	2.25913	1.61903
ANKRD13C	0.106194	0.26871	0.210643	0.353987	0	0	0.100464	0.445748	0.237577	0.281586	0.438689	0.38364	0.29684	0.355141	0.247125	0.403457	0.100079	0.340182	0.138751	0.221206	0.190034	0.405953	0.291645	0.824101	0.457641	0.567074	0.247721	0.42365	0.371006	0.135435	0.328866	0.230365	0.340149	0.286213	0.342459	0.451369	0.44787	0.29727	0.308651	0.169671	0.343511	0.34091	0.0308997	0.228513	0.11161	0.215994	0.449685	0	0.569379
ANKRD13D	1.59809	1.24739	1.05214	1.37227	1.12749	1.28158	1.0199	1.63799	1.57976	0.657425	1.18977	1.1156	1.5073	1.31229	1.55676	1.28905	0.997644	1.14949	1.34355	1.43221	1.9952	1.4668	1.1953	2.12977	1.7589	1.03047	1.54488	0.889594	0.584288	1.5997	1.26206	1.06048	1.59823	1.48883	1.00675	1.12078	1.12609	0.998746	1.2174	1.57058	1.06979	1.3124	0.81105	1.64944	1.12513	1.36476	1.456	1.77018	1.45391
ANKRD17	0.818086	1.22134	0.8489	1.23748	0.894332	1.39312	1.66828	1.27183	0.854251	1.173	1.53159	0.864253	1.13732	1.69563	1.42831	1.60379	1.30992	1.42127	1.23183	1.2034	1.02477	1.30097	1.35911	1.95059	1.56851	1.26576	1.4442	1.62894	1.23852	1.60422	1.68316	1.2403	1.10559	1.00762	1.5263	1.25679	1.8698	1.52672	1.24943	1.57251	1.21251	1.14796	0.895043	1.47022	1.60895	1.16388	1.02119	1.50643	1.37516
ANKRD26	0.335073	0.0857557	0.0949909	0.0248288	0.277435	0.309172	0.229015	0.184747	0.0361047	0.114114	0.169698	0.174906	0.144355	0.113968	0.137705	0.17426	0.0228008	0.132936	0.162664	0.0728365	0.0721992	0.126775	0.163209	0.178915	0.0782417	0.0596623	0.244701	0.102255	0.06343	0.108147	0.0827222	0.161579	0.072293	0.130488	0.140563	0.276421	0.156475	0.0813174	0.140718	0.135372	0.146698	0.0518084	0.0422626	0.112864	0.16283	0.119593	0.0845969	0.1747	0.195492
ANKRD27	0.392582	0.359905	0.383029	0.157767	0.141012	0.106857	0.55407	0.606604	0.155983	0.271154	0.366366	0.232507	0.420969	0.545402	0.304291	0.489394	0.15761	0.382881	0.593438	0.329827	0.149722	0.230284	0.355629	0.421369	0.495773	0.498333	0.26023	0.765986	0.40192	0.266764	0.884527	0.488648	0.387286	0.408717	0.441545	0.580697	0.510771	0.60895	0.400913	0.467876	0.619695	0.417811	0.559934	0.4651	0.369336	0.442867	0.353942	0.301902	0.415369
ANKRD28	0.660044	0.302262	0.247575	0.352977	0.17668	0.371906	0.183656	0.244458	0.217154	0.308855	0.326825	0.1969	0.293028	0.290005	0.391527	0.384301	0.356554	0.213213	0.293505	0.289806	0.191068	0.268045	0.303469	0.624128	0.156863	0.26315	0.529101	0.355342	0.140792	0.278534	0.509975	0.340138	0.252374	0.196212	0.289767	0.339515	0.504167	0.228241	0.288218	0.344538	0.499971	0.229762	0.271137	0.522173	0.45998	0.396406	0.203525	0.273192	0.29684
ANKRD33B	0.152575	0.0827293	0.171059	0.0670672	0.0661239	0.668105	0.0412407	0.143804	0.195051	0.173387	0.114531	0.127199	0.0974827	0.0710422	0.0845376	0.192536	0.0307946	0.16458	0.122051	0.121074	0.214526	0.14998	0.163161	0.0241639	0.0704484	0.0805794	0.0254225	0.214829	0.257004	0.229335	0.146638	0.185493	0.0683469	0.396532	0.132547	0.130171	0.1585	0.146436	0.190052	0.0783565	0.113393	0.093296	0.209292	0.0996677	0.28864	0.0922981	0.12033	0.0943794	0.108209
ANKRD36	0.220572	0.598603	0.386422	0.330924	0.412139	0.157211	0.420232	0.643502	0.247739	0.482552	0.570672	0.0995994	0.655543	1.04583	0.259683	0.778704	0.165447	0.656556	0.279351	0.571657	0.162182	0.30784	0.736877	0.629845	0.542918	0.952871	0.634843	0.917605	0.775859	0.801332	0.631118	0.591884	0.699295	0.60489	0.762215	1.23561	0.89217	0.268694	0.984511	0.270424	0.682057	0.343054	0.224055	0.718067	0.254809	0.507743	0.301293	0.324801	1.21699
ANKRD36B	0.338826	0.619632	0.250014	0.705137	0.1438	0.129034	0.322042	0.282324	0.489393	0.640292	0.294349	0.344369	0.111938	0.965001	0.520391	0.505322	0.287728	0.547171	0.394165	0.426365	0.019986	0.314581	0.307849	0.610155	0.238249	0.706987	0.909045	0.463938	0.284839	0.585132	0.81927	0.344373	0.17658	0.359576	0.629079	0.690511	0.869312	0.635607	1.1199	0.161422	1.00777	0.429602	0.598523	0.678801	0.263533	0.517451	0.284118	0.329862	0.783726
ANKRD36BP2	0.0821745	0.0584146	0	0.0885788	0.0518774	0.29484	0.300664	0.616641	0.40236	0.120968	0.346869	0.203749	0.22944	0.191881	0.159177	0.27697	0.181199	0.355384	0.0430899	0.0360842	0.219239	0.202502	0.183853	0.0568733	0.248716	0.142241	0.309076	0.144468	0.134421	0.368027	0.179933	0.0256814	0.0480575	0.140356	0.149923	0.228038	0.186525	0.732397	0.208419	0.311465	0.0809562	0.30193	0.455134	0.184868	0.332512	0.16267	0.541048	0.207165	0.40836
ANKRD36C	0.276591	0.352665	0.394591	0.407611	0.460689	0.250415	0.491553	0.630394	0.150853	0.913183	0.370867	0.315718	0.546853	0.529978	0.553643	0.716964	0.315325	0.814932	0.358672	0.349591	0.232916	0.576803	0.507227	0.651244	0.748538	0.759052	0.914637	0.842019	0.675819	0.612655	0.650063	0.544662	0.480825	0.796979	0.670579	0.998102	1.15712	0.474405	0.89217	0.481511	0.944092	0.411337	0.472928	0.601792	0.361827	0.502787	0.434009	0.594741	0.960074
ANKRD40	1.76716	0.653536	0.488961	0.731975	0.0916418	0.347225	0.643004	0.622458	0.304114	0.680849	0.615081	0.377757	0.835953	0.546961	0.745239	0.625178	0.448137	0.435451	0.38539	0.550585	0.608141	0.561218	0.565775	0.401868	0.732264	1.25635	1.00415	0.834038	0.415549	0.56344	0.580648	0.385615	0.65658	0.572456	0.739039	0.963927	0.933604	0.30442	0.594792	0.684931	0.594943	0.581849	0.632858	0.767843	0.485752	0.563634	0.575055	0.392404	0.55788
ANKRD44	3.8801	3.15283	4.49162	4.20072	3.61102	4.2008	1.84066	2.91361	2.59639	2.74548	3.37054	4.92112	3.01646	3.6275	4.15509	3.04543	2.91765	3.2595	3.41007	2.86271	3.31391	3.38857	3.79665	3.28316	3.12051	3.1127	2.9777	3.44163	3.04097	3.23428	2.9744	3.32732	3.49003	3.30585	3.66555	3.98509	3.09438	3.79182	3.38683	2.76838	3.33954	3.36042	3.91618	3.27715	2.82196	3.71986	3.15507	3.24844	3.52337
ANKRD44-IT1	0.819089	0.777222	1.60705	1.89024	1.95444	1.56928	0.58117	1.05487	0.458115	0.361984	1.43466	1.36573	0.572391	1.33485	2.4702	0.999611	0.289308	2.6707	2.06396	1.42182	1.8322	1.69083	2.52714	1.5891	1.39511	1.26171	2.14954	1.58579	1.87794	1.37108	1.24642	3.28031	0.667227	2.38007	1.85806	2.24359	1.48906	0	3.13668	1.47228	2.0682	0.65737	0.536249	2.91922	1.54955	1.68004	0.621446	0.443336	1.54452
ANKRD49	0.759356	0.628837	0.338604	0.212411	0.349039	0.793493	0.52246	0.394312	0.308877	0.244063	0.607639	0.575511	0.700845	0.600001	0.671442	0.331289	0.292592	0.426476	0.811763	0.55122	0.741199	0.791678	0.762478	0.688774	0.5578	0.723084	0.724648	0.388796	0.452204	0.528245	0.574999	0.31102	0.309234	0.732592	0.527304	0.623973	0.752984	0.463782	0.3579	0.909942	0.522919	1.32967	0.241039	0.501345	0.304722	0.566372	0.285683	0.224184	1.05555
ANKRD50	0.497902	0.292934	0.170857	0.191395	0.201283	0.285993	0.0941533	0.142824	0.473137	0.131949	0.163423	0.311141	0.0695484	0.22977	0.231601	0.283585	0.0703046	0.239107	0.278647	0.328241	0.244883	0.15979	0.135845	0.137921	0.201044	0.0919821	0.26118	0.105099	0.0651939	0.285587	0.278981	0.22431	0.200619	0.389778	0.139106	0.100462	0.151277	0.292526	0.193493	0.245988	0.18975	0.0798737	0.260628	0.140541	0.251037	0.319529	0.253984	0.0808012	0.172931
ANKRD52	0.256464	0.240986	0.449433	0.318689	0.179546	0.156642	0.38176	0.135504	0.220676	0.366177	0.181409	0.361831	0.383893	0.460819	0.275454	0.44076	0.212561	0.419801	0.3535	0.274011	0.176427	0.307693	0.535188	0.590514	0.414459	0.267419	0.345148	0.250785	0.491075	0.237581	0.400234	0.730817	0.387605	0.239268	0.327701	0.369374	0.243128	0.430752	0.383806	0.401883	0.478205	0.168911	0.36164	0.37145	0.323451	0.372513	0.262135	0.29898	0.430109
ANKS1A	0.790655	0.267026	0.109162	0.473051	0.310931	0.504899	0.353219	0.339418	0.276608	0.407654	0.291348	0.274648	0.294678	0.483191	0.374803	0.408425	0.186176	0.487713	0.442737	0.388874	0.294766	0.554119	0.250512	0.251785	0.24845	0.378905	0.281779	0.448396	0.287738	0.336122	0.31662	0.288217	0.346541	0.336628	0.327823	0.237512	0.21313	0.221328	0.315719	0.395002	0.443645	0.235018	0.421776	0.496231	0.290841	0.465009	0.466568	0.475495	0.261681
ANKZF1	0.286943	0.170647	0.422237	0.441459	0.580333	0	0.441123	0.349013	0.200608	0.475538	0.424061	0.508342	0.741924	0.740404	0.472987	0.516393	0.177183	0.541661	0.54259	0.423379	0.35302	0.608784	0.677393	0.71419	0.637608	0.685229	0.66945	0.303016	0.239668	0.446007	0.606147	0.803989	0.469592	0.435018	0.706578	0.874213	0.304294	0.542187	0.490253	0.687702	1.04608	1.49688	0.532266	0.627103	0.271418	0.702478	0.326557	0.815373	0.897456
ANO10	0.613245	0.221115	1.21897	0.159308	0.251308	0.317397	0.0783691	0.21337	0.370652	0.183047	0.29019	0.103592	0.0463113	0.359924	0.257033	0.3727	0.35111	0.0852953	0.115966	0.353857	0.22236	0.437006	0.162644	0.460788	0.468552	0.357289	0.579719	0.204118	0.325587	0.198092	0.464422	0.31102	0.222649	0.293037	0.25188	0.153765	0.351392	0.208705	0.331871	0.552063	0.230084	0.132967	0.325402	0.267384	0.156714	0.361747	0.230189	0.0448369	0.271428
ANO6	0.893882	0.829343	0.499425	0.744972	0.803488	0.380545	0.775179	0.558809	0.416621	0.416985	0.879467	1.15922	0.52749	0.532788	0.500778	0.970983	1.33306	0.460194	0.826293	0.4817	0.7998	0.523951	0.623384	1.05299	0.561773	0.841448	0.558886	1.31105	0.748199	0.546258	0.859097	0.876786	0.666873	0.765416	0.634282	0.735168	0.511584	1.0009	0.973665	0.714096	0.674823	0.717541	0.73694	0.511863	1.09604	0.607984	0.5497	0.510696	0.522661
ANP32A	2.00082	1.57795	2.01519	1.59566	1.49784	1.26432	2.20335	1.00879	1.43134	2.60617	1.63447	1.63262	1.56541	2.67396	1.47506	1.93212	1.47584	2.59893	2.24154	2.90724	2.53824	2.54401	2.12142	1.66024	1.82968	1.92746	2.5397	2.06325	1.89859	1.82643	2.63229	2.19148	2.35261	2.27368	2.16241	1.63068	2.17238	2.42537	2.29706	3.10526	2.01146	1.46978	2.15298	2.98822	1.66922	2.74763	2.94657	2.89053	1.71411
ANP32B	4.43268	3.54998	6.88237	3.40052	5.42482	3.58811	13.2821	6.77132	8.34273	14.1386	7.24515	9.04747	2.92953	8.35767	1.9894	7.16261	5.4577	6.6295	5.17492	4.30361	4.58944	5.56849	4.5832	3.60938	3.20078	9.33874	5.09544	4.9946	6.35153	5.57316	5.79933	4.15897	3.49892	5.14567	4.41402	3.80123	3.02539	5.4004	8.71049	2.80547	3.29972	4.3439	4.87477	5.87982	5.90541	4.32697	4.87817	4.94201	5.83186
ANP32E	1.13246	1.6133	1.4892	1.16839	1.22808	1.39593	1.95314	2.22439	1.18274	1.77111	1.81912	1.33116	1.93495	1.34149	1.41306	1.63916	2.57367	1.63288	1.05405	1.0766	1.24981	1.39275	1.38037	2.18548	0.392518	2.02034	1.91223	1.96644	1.1233	1.63817	0.953193	1.00312	1.7044	1.89368	1.61245	2.06377	1.47185	1.12186	1.64075	0.654869	0.82275	1.55949	0.583056	0.718648	1.87626	1.26201	1.89206	1.11744	2.01371
ANPEP	2.75635	2.56873	3.23433	2.35254	3.96187	7.47968	2.74973	2.78104	3.02758	3.29753	2.52925	3.00195	2.28448	2.61468	5.62282	3.67535	1.8387	2.68006	3.56664	8.29853	6.38124	4.04683	3.78395	4.19065	3.15479	3.52828	4.38024	2.54913	2.72807	2.07474	4.32219	5.66566	3.66162	4.01344	2.80733	2.34114	2.15584	2.47732	2.43313	7.12198	3.11086	1.76402	4.12773	4.0837	3.18183	5.89504	4.69852	3.75686	3.05821
ANTXR2	1.10215	1.22817	2.33868	1.71586	1.31714	1.40489	1.02025	1.12777	1.06659	1.48699	1.29029	1.35131	1.16963	1.10487	1.92406	0.920906	0.639932	1.03639	1.66162	1.53426	1.11932	1.5435	1.52523	1.33905	1.38705	1.2758	1.96584	1.38397	0.819475	0.818404	1.13535	1.50084	1.29747	1.35239	0.949158	1.25077	1.26531	1.2098	1.08736	1.31554	1.23082	0.786736	1.44975	1.33832	1.79722	2.0096	1.11473	1.3167	1.06109
ANXA1	3.38504	4.74052	2.6946	2.03031	1.9885	2.40474	2.23228	3.33396	1.81461	1.82488	3.57217	1.96716	2.99559	3.2702	3.80572	2.71299	2.15499	2.9652	2.50929	3.8648	2.90296	3.36037	1.75797	4.03283	3.33799	1.84762	2.35078	1.89918	1.03045	2.8562	2.06304	2.15035	2.95078	3.4343	1.78768	2.67794	4.52794	3.63301	2.50148	2.6508	2.23424	2.78798	2.09716	1.44126	1.76695	5.25322	2.81193	2.82035	3.07499
ANXA11	2.67067	1.78105	4.46491	3.97583	3.84841	2.1675	2.33533	2.43659	3.06602	2.77573	2.09158	2.552	2.4422	2.83534	3.64905	3.31403	1.9981	3.43717	3.29055	4.19714	3.64452	3.85124	3.33863	2.1095	3.02674	3.5013	3.47902	2.76883	2.00766	2.70086	2.73071	3.36988	3.33144	2.98122	2.83766	3.01723	2.65106	2.60965	2.66183	3.73792	3.81305	1.78473	3.97249	3.27953	3.01601	3.48493	3.34645	4.54783	3.60295
ANXA2	1.22432	1.06998	1.39359	0.747544	0.813153	1.36636	1.65309	1.34213	1.08004	1.20776	1.0346	1.12726	1.06914	1.27654	0.772384	1.41712	0.746154	0.925932	1.01497	1.16896	0.73862	0.789073	0.717318	1.55967	1.02708	1.4872	0.767345	0.80398	1.19661	0.989945	1.24028	0.838723	0.992899	1.01364	0.754162	0.846695	1.12676	0.969716	1.15594	0.528384	1.11384	1.2348	0.748796	0.968355	1.59649	1.22421	0.99826	0.497535	0.861376
ANXA2P2	4.11686	3.2458	2.57898	2.41336	2.48828	1.76366	1.10273	5.39407	4.54897	2.41058	3.00894	1.7011	2.38571	0.933637	1.39556	1.57267	5.78401	0.247457	0.260011	2.00954	6.59652	1.38333	0.568637	0.860068	1.91619	1.63711	0.554418	0.697861	1.19217	1.69952	0.295758	0.156202	2.26288	1.88887	1.15363	0.662742	1.50566	1.25219	0.942555	1.20602	1.122	2.75308	0.258579	1.59433	0.829223	1.14888	1.27788	4.15027e-18	0.624544
ANXA2R-AS1	0.205829	0.494709	0.605667	0.26385	0.346852	0.6571	0.421838	0.333755	0.306941	0.424433	0.465599	0.71488	0.441034	0.987523	0.292671	0.597539	0.533057	0.682031	1.1716	0.537618	0.214828	0.503498	0.675983	0.632613	0.277152	1.05669	0.600089	0.362212	0.539244	0.688976	0.549419	0.789847	0.574055	0.797334	0.531753	0.919021	0.724436	0.403266	1.11197	0.67855	0.571609	0.440444	0.688648	0.608914	0.410959	0.617289	0.662415	0.482911	0.756053
ANXA3	0.223597	0.44131	0.394828	1.10081	0.361774	0.68537	0.465371	0	0.660723	0.395262	0.411219	1.45399	0.125002	0.36439	0.763159	0.160958	0.379084	0.61394	1.00774	0.838368	1.64052	0.635936	0.351355	0.29746	0.361345	0.358201	0.521589	0.409484	0.175764	0.342199	0.472771	0.313413	0.420679	0.498425	0.135972	0.267069	0.216794	0.37555	0.252926	1.25836	0.383915	0.565289	1.1321	1.22936	0.704999	0.701258	1.1104	0.726138	0.452901
ANXA4	0.613558	0.0901465	0.194162	0.1218	0.0400291	0.0758338	0.39377	0.434019	0.132837	0.300312	0.192117	0.148504	0.298751	0.505781	0.138175	0.178094	0.112428	0.353238	0.188408	0.254238	0.247926	0.208823	0.207251	0.482723	0.127941	0.29268	0.346272	0.139339	0.233372	0.132521	0.114132	0.178344	0.309677	0.180035	0.195428	0.176284	0.287868	0.299183	0.256533	0.118586	0.139964	0.105896	0.241878	0.117168	0.224656	0.272386	0.196579	0.0642757	0.216169
ANXA5	2.99353	2.84078	4.18473	3.57647	4.46067	5.44811	6.08881	3.54288	4.68796	5.75499	3.34639	3.29548	3.17865	3.55722	5.08719	3.60262	7.82426	4.93167	6.01881	5.98275	6.69613	7.75684	3.58203	2.11185	3.1445	4.56505	4.10254	3.36076	2.7655	4.57296	3.37089	5.13259	4.75068	4.66493	4.34899	3.52373	3.08384	3.64521	7.79527	2.86973	5.17556	3.94005	6.5981	5.17396	9.53243	5.07006	5.18247	4.77977	2.76422
ANXA6	3.37811	2.43794	3.35292	2.60049	3.23334	2.2841	5.03825	3.48044	3.00759	6.92006	3.22023	3.0024	3.71042	4.96048	3.01273	6.10267	3.36895	3.53852	3.17511	4.07837	2.20469	4.79476	3.53106	5.3269	4.6885	4.70158	3.66196	4.44868	4.32161	4.25761	5.44501	4.75496	3.68684	3.97659	4.34941	4.17587	4.85495	3.42703	4.39254	2.66693	6.33831	4.47195	2.61382	4.10986	4.09948	3.03926	3.19071	2.96851	4.49849
ANXA7	4.31144	2.49413	2.47607	1.35326	1.2589	1.75782	2.24312	2.23317	1.88224	2.43372	1.81499	1.46659	2.09521	2.30596	1.7799	2.15646	1.94509	1.52257	1.6275	1.64311	1.57428	1.71951	1.73053	1.35669	1.23605	2.35633	2.31945	1.454	3.80781	2.19479	1.93575	2.84148	1.96872	2.7191	1.71248	1.58021	2.96633	1.28739	2.14493	0.824879	1.58363	2.20984	2.40357	1.92617	1.25402	2.26833	2.1738	1.82152	1.16952
AOAH	4.08887	5.72645	4.52129	3.11123	3.08319	2.8609	2.53123	3.58475	3.96735	2.52988	3.17401	4.73275	3.63444	3.44489	4.90184	3.29702	2.81314	3.58783	4.622	5.4532	3.61173	3.73921	2.00122	4.93827	4.42447	4.94573	3.33844	2.32267	3.09777	3.27235	4.07845	3.23951	4.45142	4.83457	2.40894	2.31863	3.46898	3.74548	3.88585	4.22365	3.86022	2.47134	3.58559	4.30139	4.18535	4.7371	3.89364	4.33307	2.26141
AOC2	0.327085	0.124147	0.321018	0.566119	0.496139	0.313307	0.464154	0.468045	0.274407	0.0722752	0.608706	0.613542	0.502858	0.222101	0.38058	0.441476	0.346585	0.336784	0.549464	0.567774	1.39013	0.375108	0.351676	0.090653	0.660733	0.403068	0.286124	0.51811	0.10713	0.312862	0.104786	0.736828	0.549448	0.520752	0.429453	0.496805	0	0.338249	0.211972	0.301021	0.495533	0.087502	0.713797	0.307928	0.360953	0.584321	0.902403	0.443229	0.454669
AP1B1	0.701287	0.63376	1.14745	0.645153	1.01309	0.127951	1.01097	0.688123	0.709746	0.959885	0.82617	0.807375	0.932115	1.08845	0.463917	1.03751	1.27388	1.09908	0.881499	1.03331	0.672897	0.714254	0.771184	0.814481	0.964689	1.01214	0.662151	0.939474	0.658029	1.1488	0.742521	0.897485	0.847862	0.978802	0.858499	0.566918	0.890408	0.673068	0.763701	0.840357	0.927533	0.57176	1.28263	0.819655	0.842343	0.746693	1.0096	0.778338	0.860754
AP1G1	1.37561	1.15018	1.15613	1.05818	1.24994	1.06941	0.924173	0.601511	1.22654	0.881059	0.969296	1.00851	0.858389	0.93136	1.46652	1.2702	0.685883	1.08312	1.60282	1.05229	0.856227	0.94198	1.18036	1.33124	0.673158	1.40036	0.768347	0.933069	1.01865	0.91415	1.40523	1.52677	1.2583	0.980672	1.20484	1.01716	1.01481	0.482719	0.756414	1.29006	1.28516	1.6003	1.42703	1.32582	0.85296	1.15028	0.981223	1.18697	0.946343
AP1G2	0.572449	0.43457	0.902934	0.516958	0.866571	0.486427	0.570497	0.853834	0.355027	0.813533	0.486424	0.47628	0.532309	0.931026	0.713972	0.894851	0.986506	0.871462	0.748766	0.495845	0.298967	0.49186	0.866474	0.950023	0.923245	0.60623	0.592299	0.830519	0.540564	0.819681	0.910665	0.730869	0.582918	0.785914	0.810924	0.850398	0.384662	1.33269	0.822749	0.41836	0.737288	0.984927	0.543605	0.896392	0.520373	0.588022	0.560413	0.481004	1.06792
AP1M1	0.20191	0.377462	0.426621	0.264369	0.379249	0.833128	0.529007	0.42672	0.418534	0.315748	0.571284	0.517936	0.416781	0.502376	0.323436	0.40995	0.373037	0.543732	0.365276	0.42124	0.333524	0.413236	0.357218	0.637086	0.326297	0.736873	0.797075	0.419337	0.386616	0.698244	0.368203	0.622011	0.438437	0.370463	0.44685	0.423793	0.437747	0.417384	0.472162	0.285422	0.447075	0.415501	0.542311	0.46373	0.372178	0.345288	0.394223	0.538017	0.437117
AP1S2	1.29226	2.80774	2.12283	0.465335	0.734063	0.618071	1.06293	1.21462	2.03702	0.992449	1.27463	2.64156	1.81176	2.03666	1.50122	0.477993	1.52758	1.42011	1.05587	1.15438	1.44022	0.892478	0.881843	1.1627	0.847243	1.79949	1.35289	0.957262	0.686853	1.271	1.59561	0.606065	1.67164	1.67486	0.689514	1.49327	2.01237	2.09977	2.3208	0.777201	0.639832	1.67861	1.8917	0.697352	1.51735	1.57401	1.10445	0.453174	1.27416
AP2A1	0.734964	1.46861	1.32751	1.68728	1.57531	1.25125	2.02005	1.86072	0.975558	1.66526	3.08397	1.50789	1.62072	1.0829	1.61902	2.23027	1.91657	1.5456	1.45279	1.35861	0.786684	2.0051	1.12154	0.992136	1.38029	1.42586	1.54675	2.04415	1.90946	1.289	1.36811	1.19467	1.15021	1.25163	1.23725	0.677132	0.761135	1.84947	2.18677	1.97993	1.50704	1.47716	1.33763	1.61205	1.36234	1.31836	1.60056	1.47996	0.892122
AP2A2	0.240007	0.523801	0.2797	0.323093	0.303379	0.172423	0.255439	0.436158	0.206094	0.304944	0.190485	0.250113	0.394688	0.256681	0.162902	0.210193	0.21193	0.353386	0.226791	0.296841	0.380307	0.254602	0.252442	0.365855	0.266657	0.497979	0.36049	0.253451	1.02193	0.303559	0.278727	0.262824	0.255342	0.257735	0.3402	0.343913	0.366494	0.377917	0.366262	0.269627	0.307866	0.208672	0.497579	0.242089	0.198644	0.218351	0.256677	0.292286	0.265113
AP2B1	0.922885	1.94314	1.85124	1.9288	2.27434	0.994896	2.91588	2.39261	1.615	2.65257	2.79423	1.95177	2.34186	2.11541	2.97359	2.70931	2.69657	2.30067	2.48525	2.03756	1.98357	2.16076	2.04645	1.85272	1.57365	2.29036	1.84393	2.4838	3.10582	1.75958	2.40785	2.95912	1.78444	1.79788	1.9142	1.76344	2.23676	2.02938	1.78465	2.06449	2.05662	2.86911	2.33889	1.77256	3.07273	2.129	2.33802	1.67469	1.85307
AP2M1	1.91505	2.13007	2.11254	2.45926	2.60738	1.7502	4.02832	2.3531	3.02933	2.94157	3.22097	2.85619	1.34982	2.82624	1.81644	4.02319	2.24022	2.77334	2.94213	2.10602	2.68625	2.87374	1.90329	1.33837	1.77253	2.07069	1.67452	2.38993	2.77854	1.99741	2.23749	3.06386	1.94508	2.02705	2.34175	1.91366	2.12867	2.94076	3.78354	2.4241	2.60339	2.72335	2.69797	2.78209	2.36649	2.63269	3.15338	1.73069	1.59927
AP2S1	0.84301	0.639955	1.92965	1.32099	5.54112	2.15333	1.32921	1.1259	0.157165	1.49022	1.8457	0.585669	1.42787	0.839564	0.435949	0.927125	0.992522	1.06091	0.314702	0.634117	0.754282	0.966784	0.814436	1.24259	0.227058	1.21198	0.163875	0.0989147	0.368149	1.61273	2.43062	0.422013	1.13289	0.63902	0.776735	0.657665	0.170283	1.65189	1.98664	0.505093	0.851438	0.601394	2.20764	1.88961	0.7088	1.11555	1.5893	1.67304	0.948631
AP3B1	0.560227	0.635833	0.578567	0.436147	0.492198	0.230584	0.410338	0.611638	0.655104	0.404259	0.775097	0.491686	0.553089	0.568205	1.01041	0.411554	0.510162	0.691596	0.721156	0.604118	0.506159	0.447572	0.618929	0.744896	0.491189	0.615536	0.505392	0.627192	0.693829	0.667741	0.466568	0.470353	0.64049	0.608012	0.609338	0.649525	0.59336	0.28302	0.783739	0.815764	0.532394	0.283353	0.629621	0.566562	0.546478	0.653528	0.502964	0.547243	0.657172
AP3D1	0.587372	0.828707	0.806697	0.741006	0.536107	0.540124	0.825907	0.497579	0.394219	0.830656	0.538255	1.09931	0.748877	0.912554	0.492075	0.944303	0.365136	0.790257	0.863176	0.986967	0.798836	0.788902	0.717967	0.729311	0.911255	0.868583	0.685086	0.661625	0.615623	0.741616	0.782794	0.776265	0.65293	0.546101	0.764795	0.621349	0.569499	0.877953	0.802836	0.563081	0.830541	0.905092	0.553746	0.790062	0.741926	0.803394	0.585248	0.686702	0.811819
AP3M1	1.80783	1.51833	0.716941	0.443836	0.272276	1.57209	0.80056	0.464055	0.473289	0.687607	1.02742	0.57721	0.924657	0.961164	0.686251	0.599926	1.0403	0.818506	0.883083	0.640983	0.344161	0.772449	0.58608	0.810207	1.38342	0.568799	1.03186	1.13734	0.957472	0.634717	0.998128	0.790963	0.517052	0.894146	1.0377	0.838145	0.992756	0.710649	0.652648	1.24449	0.893529	0.617404	0.705105	0.56904	0.873203	0.773679	0.573052	0.512315	0.924238
AP3S1	0.475896	0.303148	0.293264	0	0.0755755	0	0.282814	0.4278	0.501596	0.330284	0.873195	0.186918	0.626719	0.304488	0.463782	0.224163	0.633533	0.872124	0.585889	0.441086	0.860444	0.171418	0.532215	1.24244	0.483109	0	0.435845	0.736609	0.58748	0.500403	0.574622	0.037413	0.468698	0.637534	0.386042	0.470457	0.452887	1.04846	0.0880614	0.358296	0.528382	0.239921	1.17429	0.527706	0.895438	0.417993	0.449521	0.830917	0.606776
AP3S2	0.201305	0.180916	0.206053	0.235651	0.157843	0.454001	0.448392	0.274766	0.21261	0.250898	0.289957	0.821415	0.413181	0.165749	0.359443	0.352639	0.146629	0.356812	0.301906	0.341741	0.169632	0.388383	0.350864	0.367808	0.342721	0.525663	0.288877	0.198053	0.313193	0.348944	0.326458	0.450811	0.254768	0.38688	0.454059	0.303463	0.315937	0.500634	0.173006	0.248953	0.360284	0.812666	0.445587	0.369714	0.0855856	0.328424	0.240435	0.250572	0.254033
AP4B1	0.41195	0.198938	1.43235	0.37439	0.454306	0.430334	0.425018	0.364294	0.209391	0.165453	0.475414	0.156058	0.439528	0.437254	0.435614	0.247043	0.476044	0.334087	0.291183	0.26115	0.502468	0.274784	0.497036	0.498057	0.665525	0.253744	0.218332	0.210856	0.441439	0.393914	0.371808	0.224902	0.318643	0.411774	0.445143	0.296099	0.453739	0.251523	0.335263	0.269175	0.453753	0.881365	0.294125	0.272886	0.377736	0.376519	0.268552	0.202636	0.408899
AP4E1	0.446495	0.786806	0.496414	0.183181	0.42141	0.2281	0.197122	0.425944	0.699226	0.368334	0.262951	0.248157	0.282896	0.282972	0.253988	0.232131	0.252328	0.224759	0.0839761	0.227349	0.266334	0.464259	0.463078	0.263996	0.096208	0.220087	0.312464	0.272426	0.428973	0.25625	0.486336	0.298022	0.373352	0.349588	0.454221	0.432408	0.288606	0.29997	0.26656	0.178346	0.195416	0.25482	0.415738	0.280053	0.150929	0.212704	0.269077	0.225556	0.413771
AP5B1	2.04743	1.79911	1.01722	2.1785	1.68082	2.64356	1.98736	1.25656	2.4645	1.99636	1.62825	3.58127	1.95865	1.6926	2.47337	1.25567	1.46216	2.14398	2.89888	2.34034	4.56215	2.63269	2.49961	1.39368	2.88925	1.66197	2.0205	2.11955	1.31479	2.06983	2.05963	2.29181	2.63856	2.05734	2.01154	1.79093	1.78524	1.77766	2.48466	3.62993	1.67877	1.06741	3.15188	3.19708	2.33362	2.17119	2.47053	2.73015	2.15982
AP5M1	0.386722	0.561749	0.398021	0.349334	0.306052	0.193269	0.397669	0.319159	0.376162	0.431038	0.421017	0.406509	0.366596	0.593696	0.365802	0.484357	0.665147	0.473211	0.254796	0.309615	0.21062	0.393512	0.475642	0.487488	0.354936	0.496219	0.334006	0.307768	1.29968	0.434238	0.247782	0.246986	0.412343	0.31005	0.517069	0.632492	0.815945	0.480089	0.297179	0.382819	0.382098	0.611742	0.768077	0.212564	0.328689	0.348344	0.305598	0.382228	0.52092
AP5Z1	0.32945	0.29693	0.288386	0.120307	0.42174	0	0.295914	0.375947	0.322025	0.278562	0.298349	0.260769	0.291444	0.353991	0.181978	0.250183	0.0736532	0.253698	0.26339	0.258471	0.256547	0.29893	0.385047	0.260074	0.257665	0.562119	0.304022	0.201858	0.239047	0.373987	0.350722	0.261086	0.26026	0.313089	0.256662	0.21041	0.126364	0.175119	0.374705	0.31235	0.394898	0.139463	0.204781	0.245392	0.279431	0.385133	0.295429	0.395032	0.286642
APAF1	3.08668	1.87315	2.40786	1.73619	1.76884	0.994889	0.934168	1.49819	1.2939	1.68145	1.50717	1.74244	1.75364	1.79495	3.14248	1.84497	1.60635	2.92472	1.55948	2.60368	3.79054	2.04126	2.91575	1.97462	2.0305	1.86001	2.63251	2.43889	1.18523	1.50189	1.57277	2.20234	2.68072	2.6001	1.9545	2.0006	1.88062	2.13232	2.64312	1.80719	1.49146	1.08794	3.12769	2.2211	2.21101	3.32121	3.29969	2.92776	1.48476
APBA2	0.191208	0.91927	0.468939	0.465773	1.38572	0.732615	0.301485	0.383056	0.320827	0.45068	0.279089	0.239111	0.632519	0.328919	0.148321	0.458808	0.336014	0.401999	0.124915	0.0331911	0.313653	0.409326	0.470757	0.423954	0.269616	0.687244	0.408865	0.471144	0.125253	0.823023	0.571722	0.207392	0.271234	0.354298	0.451149	0.507133	0.33336	0.481725	0.435582	0.572816	0.466706	0.71613	0.278182	0.145722	0.361727	0.185552	0.439608	0.172487	0.594868
APBB1	0.250938	0.0317482	0.328227	0.514754	0.338343	0.64098	0.356097	0.454837	0.046783	0.517525	0.329644	0.48814	0.273757	0.477105	0.0648843	0.627219	0.590886	0.459341	0.163935	0.348475	0.112263	0.274347	0.289367	0.370926	0.135176	0.541155	0.341464	0.35333	0.438346	0.36004	0.509143	0.272177	0.168614	0.392084	0.404617	0.452288	0.456192	0.210736	0.276685	0.200467	0.401291	0.179554	0.292069	0.123745	0.237361	0.38741	0.136945	0.271648	0.614588
APBB1IP	3.24678	6.11957	6.65357	7.65533	7.04591	6.11018	6.14918	4.92317	5.73009	5.73947	5.12649	9.26007	5.24232	4.37839	7.36954	4.57897	3.27729	5.43493	7.0535	7.69172	10.0327	7.52488	5.1246	3.7238	5.19446	3.72025	4.60062	6.42272	7.01485	3.74656	5.52823	7.86193	5.48557	4.76352	4.11141	3.33571	6.94935	3.63556	4.75172	9.03312	4.78473	4.64638	6.75073	6.66794	6.34772	6.19284	6.32628	7.63759	4.33226
APC	0.807534	1.11669	1.24838	1.42838	0.894603	1.49895	0.582652	0.736441	1.01639	0.730996	0.913908	0.792179	1.13738	0.87464	1.58337	0.79169	0.795549	1.04787	0.934871	1.04782	1.57445	1.02517	0.920147	0.939217	1.27225	0.884107	0.923417	0.991069	0.990985	0.776986	0.507355	0.845653	1.12555	1.0196	0.83681	1.12673	1.06632	0.709318	0.732187	0.991048	0.933003	0.659043	1.52068	1.15014	0.91315	1.00383	1.05452	1.20005	1.04974
APEH	1.13779	0.413078	0.388235	0.345908	0.650792	0.758167	0.3744	0.877778	0.924487	0.918216	0.606529	0.701111	0.663741	0.87337	0.844215	0.74189	0.838698	0.611234	0.66482	0.704148	0.708574	0.680789	1.11002	0.603268	0.559615	0.853456	0.51929	0.592057	0.388865	0.804409	0.871645	0.817227	0.908562	0.874972	0.857074	1.30151	0.839371	0.332351	0.594555	0.829912	0.924335	0.899916	0.95002	0.945617	0.592709	0.432053	0.696058	0.856815	0.572254
APEX1	0.812466	0.881071	1.25248	0.71427	2.46479	0.444709	1.64707	2.05567	0.908827	2.25693	1.77883	1.06439	1.88173	2.02235	0.450165	2.08878	2.40575	1.67312	1.55983	0.727142	1.55776	1.02913	1.69284	3.21684	3.18869	4.36239	1.21838	0.898833	1.67268	1.33224	1.45015	2.61465	0.987861	1.34904	1.94699	2.5291	0.984681	3.50898	1.47702	1.8081	1.36266	1.8464	1.51975	1.31122	1.82978	1.26243	1.89508	0.628217	2.4201
APH1A	0.70735	1.4749	1.65919	1.21213	2.29461	1.69048	1.37146	3.0687	0.720079	0.947069	1.56522	1.20858	1.57139	1.02718	1.27119	1.05902	2.00539	0.995111	1.23529	1.11599	1.63547	1.56729	0.990754	1.25776	1.52789	1.55343	1.61734	1.59745	1.32122	1.92924	0.605768	0.962588	1.76261	1.50975	1.35626	0.715186	2.2153	0.95277	0.793977	1.81613	1.37383	1.07921	1.21043	1.3902	1.27188	1.1311	1.53027	0.955221	1.22661
APH1B	0.522822	0.732712	0.236718	0.556863	0.406689	0.154092	0.418518	0.548724	0.719786	0.284374	0.616364	0.268228	0.494635	0.404168	0.53034	0.241254	0.454558	0.717767	0.54048	0.562859	0.539846	0.535013	0.22744	0.180211	0.519944	0.247798	0.422168	0.594578	1.15917	0.307746	0.296333	0.422788	0.540464	0.358943	0.444664	0.454396	0.29245	0.337739	0.293805	0.433732	0.580723	0.903748	1.1234	0.497609	0.557938	0.564485	0.576971	0.783636	0.463208
API5	0.805194	1.46243	1.66217	1.09778	1.18686	0.721326	1.3803	1.36868	2.35099	1.61461	1.46048	1.41066	1.12829	1.21105	1.08768	1.09212	0.731449	1.20825	1.94881	1.15905	1.47391	1.14336	1.53052	1.70849	1.36909	1.5033	1.07971	1.95117	1.78819	1.39559	1.43051	1.40748	1.61232	1.41754	1.66153	1.75119	1.4783	0.824455	1.74847	1.18132	1.06457	1.91209	1.15016	1.07607	1.03878	1.27574	0.920746	1.22278	1.94149
APLP2	4.51772	4.31369	4.07503	3.2355	4.08292	4.60774	4.22937	3.6949	3.2348	5.01343	3.12557	4.26343	2.82951	4.6612	5.25251	5.04387	2.81796	5.5029	5.13262	8.81682	8.56122	5.48135	4.03147	4.06046	4.59988	3.92179	4.11412	4.10699	2.15199	4.51258	5.3453	5.33066	5.32323	6.11063	3.90996	3.41824	2.99178	4.76526	3.69566	5.81849	4.04301	3.50902	6.30835	4.36158	5.26865	6.62824	5.69591	4.46963	4.67143
APMAP	5.4103	5.07619	2.79764	3.40409	3.77884	9.04282	4.79456	3.68802	4.9502	5.12821	5.89936	9.83814	3.46351	3.02653	5.56853	4.4432	3.05657	7.32372	5.3667	8.18435	15.6315	6.99218	4.46835	5.12393	5.07586	3.57489	5.39276	4.01591	3.06966	5.83187	7.11988	4.1352	6.19169	7.8001	5.02871	3.45867	2.26448	6.06464	4.07871	10.8309	5.41303	5.70849	10.139	7.84869	5.02885	6.76682	8.58331	7.55817	5.67251
APOBEC3A	3.60752	2.43253	9.82356	4.87355	6.44836	6.04421	3.41539	2.84897	9.96443	2.72879	5.04574	8.02131	5.66409	3.7881	5.6392	3.1547	1.96653	5.54177	10.9139	7.38684	10.906	7.23856	7.77944	4.19159	4.41091	5.15648	1.95655	2.99716	3.2091	4.23182	8.64913	6.161	6.58733	7.63577	4.6553	7.42705	3.23198	2.8054	5.13256	7.16964	5.21704	2.60336	5.79171	11.7529	6.85142	6.4705	7.08011	8.99097	5.49339
APOBEC3C	1.94141	2.45627	1.2995	0.99508	1.42327	2.22052	2.74136	2.20031	2.5931	1.40747	1.91803	2.27773	2.26796	1.82147	3.21131	2.86813	2.33946	2.22683	2.46818	1.66748	0.888934	2.01289	1.46709	2.34604	2.67592	0.977333	1.54507	2.99058	3.03713	1.50464	2.20144	2.44536	1.89144	2.13377	1.88548	1.66694	2.50852	3.36984	1.77989	1.38895	2.216	2.83501	1.15633	2.38282	3.04045	1.97205	1.69226	1.07548	1.46324
APOBEC3F	0.048327	0.41423	0.250999	0.147563	0.0646765	0.321657	0.379671	0.473711	0.375628	0.226852	0.170631	0.104983	0.390497	0.198112	0.271677	0.453243	0.243233	0.214401	0.239786	0.335363	0.040415	0.270176	0.247733	0.416199	0.224923	0.193779	0.404878	0.416521	0.329957	0.205297	0.285761	0.538012	0.393032	0.238839	0.375329	0.408219	0.135933	1.16196e-41	0.245004	0.242792	0.314556	0.236161	0.329847	0.370547	0.421253	0.0711468	0.153993	0.242418	0.330914
APOBEC3G	1.34395	0.772884	0.676505	0.389409	1.07077	0.468124	1.0788	0.839189	0.923316	0.844406	0.980745	0.918491	1.09392	0.485312	1.03166	0.903933	0.656069	0.589711	1.04443	0.816535	0.882745	0.484168	0.922605	0.789337	0.652342	0.654866	1.19941	0.4014	0.426847	1.11391	0.755643	0.586008	1.33228	0.320696	0.948437	0.872059	1.1245	1.39705	0.90353	1.07365	1.22038	0.479381	0.842969	0.729414	0.785841	0.903995	0.730564	0.357213	0.739487
APOBR	3.78263	2.92939	3.13865	3.87275	4.53476	4.64482	5.02435	3.69011	6.08914	5.00029	3.27055	5.07758	3.77221	6.16862	3.54992	3.95696	1.44691	5.07054	3.18801	9.20504	7.79969	8.44749	6.23678	4.1711	2.84795	3.84142	3.30546	4.37797	1.36134	4.7487	5.06733	4.83328	5.14862	5.65981	3.92072	3.67336	3.06215	2.81181	3.51455	5.3065	3.45087	1.05019	6.46337	7.02354	4.93785	6.64992	6.0285	11.155	4.62695
APOL1	0.822939	0.336377	0.503621	1.57731	1.53634	0.970181	0.65876	0.295353	0.991345	0.907134	0.989617	0.844394	1.27403	1.25737	1.62047	1.13922	0.804924	0.825614	2.83876	1.31862	0.697829	1.12592	0.902714	1.19464	1.63705	1.05311	2.08585	0.935991	0.663477	0.968805	0.669236	1.14174	0.907421	0.487308	0.74601	1.1746	0.383605	1.38219	0.626556	0.960514	0.415619	0.541915	1.76827	0.547589	3.59268	0.85444	0.457226	1.38335	1.13377
APOL2	2.11406	2.43152	0.81699	2.82752	3.04476	1.47273	2.36363	1.71786	3.11946	2.42925	1.54292	2.0295	1.62173	1.80962	3.0111	1.75221	1.35764	2.15926	4.29206	2.20533	1.67248	2.62416	2.96192	2.0596	2.13148	2.07213	2.91407	1.89423	2.27797	2.20598	3.16059	1.86007	1.89401	1.8777	1.77815	1.71889	1.21196	1.52263	1.38892	2.51365	1.19701	0.998339	2.01317	2.85146	4.04296	2.31991	1.98527	4.40524	2.32387
APOL3	0.397489	1.71666	1.56637	0.605458	1.01215	1.13629	0.920687	1.37923	0.663471	1.24132	0.973955	0.618102	1.18133	1.07736	0.948937	1.31203	0.99511	1.38564	1.50809	0.792385	0.514171	1.16967	1.5513	1.27401	1.23663	1.34762	0.935785	0.757945	1.31131	1.11159	1.40137	1.21742	1.0079	1.16845	1.35232	1.76283	1.50252	1.6811	0.95223	0.577485	1.23576	0.83304	0.776631	0.892447	1.18009	1.0024	1.0799	1.05498	1.51144
APOL6	2.37062	3.71974	1.58026	1.88308	1.58408	1.9166	1.02877	1.5459	1.5879	1.73008	2.438	2.1967	2.4965	1.64166	3.29438	1.79621	2.2312	1.47806	5.54141	1.43866	1.75184	2.00534	2.55388	2.45642	2.20771	1.64441	2.55046	2.19081	1.76661	1.6957	1.59557	1.66896	1.26791	1.28605	2.05076	2.51273	1.81884	1.67542	1.13064	2.57028	1.76737	2.92235	1.55693	1.32289	4.01756	1.44418	1.2661	1.41066	2.53536
APP	0.795042	0.988283	1.22227	1.30026	0.703477	0.380776	1.25357	0.929099	0.926387	1.69824	1.17963	0.631488	1.0371	1.72755	0.752709	1.19704	0.842448	1.30518	1.54989	0.950127	1.00776	0.653436	0.917822	1.37321	1.12423	1.12261	0.927304	1.11944	0.694402	1.14071	0.859617	1.50808	0.898405	0.924471	0.869889	1.04538	1.00371	1.17034	0.686986	1.0321	1.28448	1.41794	1.0121	0.801939	2.00541	1.21609	1.19727	0.8965	1.46697
APPAT	0.269087	0.0531502	0.451242	0.107137	0.098763	0.374207	0.267564	0.169686	0.182081	0.252544	0.273051	0.0542816	0.325812	0.445877	0.341174	0.252857	0.183979	0.641676	0.227811	0.140696	0.0582576	0.262677	0.307885	0.414387	0.461509	0.533492	0.227827	0.5435	0.133998	0.503461	0.401011	0.224106	0.298726	0.355879	0.326023	0.501806	1.40085	0.273396	0.671187	0.141952	0.48835	0.294698	0.331623	0.3995	0.0821171	0.250267	0.145718	0.189238	0.331647
APPBP2	0.423673	0.270757	0.751299	0.49376	0.358117	0.16961	0.188454	0.495096	0.321861	0.371702	0.323598	0.405954	0.420711	0.390765	0.532462	0.477991	0.250168	0.379833	0.384213	0.307367	0.217844	0.233616	0.422197	0.392611	0.643844	0.122739	0.361421	0.576545	0.463964	0.254054	0.248177	0.265924	0.490484	0.519854	0.416493	0.501125	0.536504	0.631979	0.302529	0.397843	0.447098	0.923708	0.21253	0.315537	0.334978	0.454752	0.421349	0.670876	0.42195
APPL1	0.646573	2.38453	0.685714	0.520928	0.504324	0.45316	0.523512	0.668706	0.521261	0.748095	0.705447	0.558459	0.846676	0.826554	0.737341	0.489197	1.27713	0.639752	0.820695	0.444897	0.807839	0.660295	0.99822	0.839494	0.847209	1.11261	1.18895	0.963694	0.496041	0.473591	0.727776	0.736761	0.824447	0.780061	0.983692	0.929759	0.778684	0.637875	0.653903	0.279203	0.735398	1.24664	0.635589	0.438703	0.510199	0.62436	0.568794	0.472917	0.893825
APPL2	0.516277	0.620525	1.73181	0.695002	0.522077	0.164843	0.284912	0.418641	0.721882	0.380268	0.811354	0.60975	0.553199	0.619337	0.467223	0.98073	0.790194	0.798205	0.77092	0.702012	1.01914	0.453926	0.667719	0.62005	0.764276	0.795262	0.802886	0.817796	1.01458	0.699589	0.951025	0.710737	0.770898	0.869665	0.665965	0.881924	0.260713	0.361386	0.567775	0.412439	0.716979	0.598498	0.638447	0.59019	0.434085	0.865372	0.594794	0.419163	1.0004
APRT	0.975063	0.555134	2.27181	0.656305	0.123252	2.33497	1.96021	1.25575	1.36338	1.5082	0.853927	0.406447	1.56719	2.11871	0.567268	1.09673	1.37759	1.50596	1.16024	1.05786	0.218112	2.18053	1.51409	1.48634	0.984846	1.05138	1.27943	0.686455	3.51299	1.34037	0.624746	0.427104	0.873573	1.04709	1.3424	0.590187	0.738589	0.614137	1.52232	1.02237	1.10791	1.39805	1.48951	1.21301	1.15289	1.16127	1.41232	0.659696	2.34775
APTX	0.126176	0.0758548	0.0825164	0.161767	0.113417	0.161148	0.132631	0.144442	0.0940934	0.173481	0.116668	0.105191	0.13324	0.220858	0.11339	0.151396	0	0.144353	0.039252	0.146906	0.06272	0.0321559	0.120593	0.248678	0.113282	0.129573	0.0654074	0.0690895	0.125884	0.174329	0.179654	0.0772006	0.106763	0.113356	0.108506	0.174241	0.0509737	0.047094	0.0892047	0.067199	0.0778785	0.135019	0.0979037	0.143297	0.12377	0.115023	0.0929347	0.121411	0.100225
AQP3	1.20317	0.171251	1.99177	1.3852	0.797772	0.576243	0.995968	1.07606	1.09351	0.864049	0.954911	0.752297	0.840871	0.510618	0.408319	1.08263	1.06242	0.516186	0.757943	0.339387	0.4037	0.31046	0.587249	1.44963	0.607621	1.529	0.350832	0.423522	1.87186	0.935067	0.481812	1.27991	0.404225	0.608019	1.27933	1.16521	1.82275	1.41178	0.850619	0.180221	0.882833	0.724213	0.393851	0.56635	0.331938	0.546746	0.601651	1.14118	1.0901
AQP9	14.3975	11.3792	11.2747	13.257	12.9737	16.7822	11.6943	9.95828	25.2238	7.67719	13.7752	23.6883	12.3019	9.19642	28.1663	10.2524	16.7469	9.8306	23.8243	23.4251	32.7138	22.2622	14.3334	7.28615	12.125	7.58811	15.6034	11.7492	8.98237	6.53725	13.6576	23.0699	18.5383	14.2889	9.32299	7.68543	11.4573	10.6301	11.6038	30.763	10.6179	10.773	17.6064	18.689	20.8382	18.1905	18.8735	26.0683	5.51886
AQR	0.945298	0.544374	0.44768	0.517538	0.494441	0.437129	0.231282	0.508394	0.674552	0.648249	0.41393	0.394039	0.511513	0.682841	0.505703	0.498626	0.368425	0.55608	0.524282	0.458321	0.437485	0.471301	0.651234	0.712792	0.711148	0.582446	0.690536	0.57434	0.469759	0.467686	0.595232	0.441775	0.49436	0.64243	0.614501	0.577709	0.832391	0.766478	0.457061	0.527318	0.503737	0.453452	0.569082	0.48255	0.462494	0.457543	0.370692	0.405789	0.841494
ARAF	0.963193	1.02363	1.57482	1.1855	1.16882	1.96828	1.88319	1.43342	1.07742	1.13512	1.434	1.2848	1.43593	1.13366	1.84297	1.65636	0.272165	1.01379	1.18657	0.980887	1.21431	1.17825	1.26074	1.49494	1.03771	0.593472	1.5728	0.813717	1.2619	1.22842	1.13143	1.54297	0.8917	1.29799	1.33106	1.11558	1.01171	1.29421	1.36192	0.46168	0.907968	0.89327	1.28921	1.34064	1.53871	1.025	1.30529	1.04266	1.44091
ARAP1	3.58984	2.43364	3.35039	3.96982	7.44672	3.45395	3.15401	2.86808	4.70037	3.48012	3.04526	4.62987	3.23593	4.52682	3.03387	3.39153	1.94552	3.43275	4.01713	4.70499	4.62517	4.39178	4.58251	4.30446	4.43834	3.88509	3.39036	3.71914	2.62714	3.41007	4.81398	4.03993	4.34817	4.77753	3.97483	2.66168	2.28378	3.45099	3.43302	3.95193	3.60512	2.1974	4.35819	5.9918	4.25328	4.29683	4.57951	4.92264	3.62816
ARAP2	0.56368	1.07444	0.719779	0.50136	0.735172	0.817456	0.593805	0.918727	0.773604	0.513789	0.925802	0.740626	0.676129	0.827761	1.05213	0.99372	0.671947	0.852357	1.28251	0.8317	0.520113	0.559737	0.975514	1.16633	0.894637	0.716331	0.821816	0.801561	0.969268	0.777513	1.23586	0.838037	1.09568	0.72481	1.06896	1.27334	0.832602	0.686326	0.668335	0.633138	0.865375	0.77283	1.06098	0.867451	0.819348	0.78665	0.703109	0.572052	1.20163
ARAP3	0.898833	1.58678	0.658614	1.27753	1.75088	0.812321	1.03629	0.64721	1.97629	0.655866	0.63438	1.14888	1.1287	1.19009	1.34307	1.04865	0.648992	1.14	1.38504	1.6193	1.9602	1.58882	1.07038	0.391733	0.913668	0.48425	1.89783	1.3682	0.560959	1.37657	1.43765	1.29129	1.35482	1.56727	0.800289	0.673	0.813676	0.593484	0.849365	1.56123	1.10634	0.378116	1.35717	1.89139	1.25635	1.28518	1.73093	1.97722	0.961314
ARCN1	1.71519	1.79022	4.7812	1.81415	2.10108	1.60694	2.13188	1.55982	2.64878	2.59395	2.43248	1.53423	1.66043	2.50091	2.64314	2.89883	2.25191	2.69802	2.2596	2.78094	2.76654	2.81272	3.33305	2.61449	2.37136	3.22903	2.81173	2.79048	3.8449	2.40285	1.74606	2.64972	2.65276	2.26886	2.61347	1.97623	2.87454	2.72873	2.36173	2.07237	2.44394	1.79455	2.7376	2.24131	3.16372	2.70195	2.59796	2.29187	2.49767
AREL1	1.54255	1.21416	1.56827	2.07117	1.19751	1.50443	0.795991	0.97566	2.32156	0.941994	0.75206	2.73851	1.14459	1.29501	1.5644	1.32913	0.515123	1.12477	1.54585	1.45772	1.53431	1.44095	1.17004	1.17177	1.73877	0.794916	0.752378	1.61908	0.845115	0.965764	1.34775	1.25091	1.42919	1.27992	1.16182	1.17714	1.32566	1.22476	1.47209	1.72264	1.11891	2.37094	1.68927	1.38854	1.18544	1.3603	1.6353	1.57874	0.991364
ARF1	7.45046	5.40211	6.8436	7.22348	8.46201	5.89905	10.5937	6.06712	8.56109	6.05015	7.29353	7.24417	5.62085	5.84997	4.5715	6.78078	7.75095	5.41921	9.2524	5.99914	5.27228	6.95955	5.63575	3.69552	6.01999	7.17795	4.85041	7.7095	8.48006	5.42488	4.90374	7.58414	6.11456	5.19793	6.39415	3.21336	6.07617	8.31066	7.74024	6.1168	5.98608	5.72561	5.6758	6.5881	7.81753	6.26635	6.60483	6.52528	4.35428
ARF3	3.23282	2.31942	1.99068	2.03706	2.73109	2.37791	2.22272	2.21862	4.03917	2.03331	2.05984	2.30339	2.11736	1.92003	2.64712	3.42659	3.40414	1.81601	3.11381	3.56643	2.7229	3.61182	2.75117	2.99785	2.61298	3.07483	2.5681	1.5855	2.64363	2.03532	2.04934	3.15119	2.76387	1.72042	2.74901	1.64081	1.39693	3.60491	2.57705	3.1287	2.631	1.98686	2.32184	2.28939	3.43198	2.88344	2.54529	2.73181	2.09379
ARF4	0.759197	0.90875	0.9103	0.713788	0.682422	3.23207	1.11749	0.96567	1.03795	1.04383	1.29282	1.40651	1.12564	1.5351	0.981516	0.961455	1.19179	1.22927	1.0398	1.08053	0.528337	1.07711	1.34074	1.30925	0.54529	0.363829	0.393553	1.42529	0.663094	0.726184	0.486435	1.00894	1.66976	1.74368	1.02434	0.966708	2.35142	1.5585	0.954199	2.426	1.91402	2.52748	1.10453	1.20256	1.19436	1.0795	1.09383	0.639206	0.871068
ARF5	0.839623	3.993	3.12818	1.75287	2.25765	3.16453	2.04263	2.5726	2.28091	2.27617	2.67866	2.09994	1.79633	1.79184	1.30259	1.79887	2.03355	2.69983	2.80026	2.94429	2.57572	1.98082	2.39985	1.86139	2.90759	2.80839	2.3783	1.77331	0.942865	2.29464	2.07501	2.40181	3.19005	3.1534	2.12214	1.56394	2.03519	1.81313	2.28959	3.48547	2.36233	1.28351	2.23022	2.83916	1.4946	2.21734	2.4955	3.05536	2.16753
ARF6	3.19381	4.23525	2.47516	3.76927	4.23132	1.8986	3.28136	3.49507	2.8945	3.11438	3.76974	4.14958	3.3698	4.10869	5.07683	3.46919	4.12256	2.97753	3.07199	3.03875	1.9212	2.68607	2.95518	5.34938	3.35951	2.47637	2.31179	3.40194	3.01254	3.05438	3.40935	3.17832	3.47691	2.14232	3.36325	4.08017	2.84955	4.88502	2.06519	2.24311	3.54071	3.88834	2.355	2.41892	4.46091	2.72375	3.21687	2.38393	4.04226
ARFGAP1	0.165584	0.703897	0.324876	0.484023	0.368376	0.38066	0.469948	0.417023	0.481575	0.32198	0.421685	0.414133	0.499878	0.5307	0.256887	0.377455	0.655034	0.136395	0.426514	0.229944	0.0888946	0.520419	0.464433	0.367467	0.451309	0.265264	0.38626	0.373033	0.650805	0.564528	0.435511	0.381301	0.385706	0.437935	0.494315	0.347726	0.361227	0.389356	0.27315	0.674641	0.334478	0.248064	0.231266	0.47211	0.167067	0.280469	0.347193	0.537737	0.585295
ARFGAP2	0.591826	0.701969	0.907159	1.02433	1.13617	0.850343	1.22477	1.04315	0.70339	0.989301	1.0204	0.760244	1.3648	1.18678	1.03293	0.687859	0.575218	0.939456	1.02296	1.29743	0.628823	0.763559	1.23855	0.820136	1.19553	0.77489	1.12171	0.833303	0.484603	1.26952	0.933434	1.01843	0.632204	0.975394	1.05954	0.953297	0.358636	0.892729	0.862078	0.746028	1.29002	0.55414	1.16239	0.711876	0.606457	0.910438	0.867431	0.760785	0.694552
ARFGAP3	0.805929	0.710779	1.20954	2.06188	0.608691	1.02502	1.45526	0.72735	1.06277	2.00988	1.17144	1.17091	0.934749	1.08994	1.03759	0.922773	1.22839	0.826371	1.34823	1.34671	2.39367	1.01246	1.36315	1.11218	1.30287	1.35989	0.780073	1.31838	1.22671	0.767674	1.07131	0.650544	0.928852	0.889609	1.08389	0.949973	1.70221	0.224664	0.866866	1.84331	0.844371	1.3598	0.923826	1.64113	1.22308	1.04497	0.863522	0.579194	0.996384
ARFGEF1	1.22254	1.32146	1.04863	1.50432	1.23144	1.95415	0.890746	1.09899	1.8552	1.24236	1.13943	1.27073	1.05351	1.60773	1.56619	1.35365	1.4542	1.63883	1.43738	1.20729	1.45268	1.29457	1.67531	1.42636	1.00156	1.04886	1.36213	1.62204	1.27071	1.51466	1.43312	1.09996	1.42228	1.80516	1.78794	2.30392	1.79669	1.40626	1.5767	1.37572	1.40836	1.84276	2.29806	1.57572	1.31069	1.35205	1.42673	1.54276	1.78891
ARFGEF2	0.263904	0.640862	1.27483	0.264202	0.249	0.202167	0.449256	0.42282	0.472175	0.547179	0.35427	0.498539	0.318366	0.496823	0.354721	0.643596	0.347885	0.603657	0.590919	0.323623	0.40916	0.435701	0.500619	0.721444	0.42635	0.639379	0.410281	0.350112	0.299554	0.40376	0.77757	0.468221	0.293357	0.656763	0.628189	0.752908	0.737689	0.708976	0.489088	0.21076	0.63062	0.50816	0.614121	0.402122	0.443641	0.496043	0.315932	0.361747	0.60423
ARFIP1	1.3069	1.02977	0.653943	0.394478	0.725943	0.392936	0.533613	0.86467	0.745657	0.317256	0.544237	0.427488	0.802662	0.792455	1.5635	1.03633	0.434673	0.457579	0.803971	1.08592	0.963481	0.987934	0.883883	0.34108	0.745798	0.157972	1.25596	0.613693	0.403075	0.79751	0.804934	0.641735	1.3573	0.803295	1.07175	0.753164	0.93219	0.602868	1.06339	0.319283	0.389964	1.37177	0.636508	0.969242	0.323352	0.922836	1.13937	1.5875	0.509131
ARFRP1	0.31571	0.158243	0.701001	0.359582	0.319256	0.549838	0.488741	0.607833	0.288942	0.507383	0.31969	0.242361	0.449268	0.366389	0.155843	0.22447	0.243504	0.315221	0.34129	0.348745	0.205441	0.302826	0.574239	0.509093	0.0927643	0.654311	0.234329	0.223282	0.413619	0.38434	0.521354	0.373577	0.385702	0.261071	0.537905	0.467043	0.452198	0.385644	0.313755	0.41271	0.369976	0.552822	0.250536	0.609877	0.380074	0.287358	0.332571	0.186414	0.540745
ARGLU1	3.18314	2.67351	3.78769	2.35273	1.68423	2.61058	2.35279	3.37914	3.59905	2.83664	2.29453	4.134	3.38818	3.7047	3.04949	2.0873	2.40687	2.49411	1.61526	2.45286	1.87967	2.70879	3.26315	5.03569	2.24582	3.07451	3.31407	1.91349	1.90097	3.14192	3.56177	2.5609	3.07995	3.07315	3.5959	5.0563	3.54943	2.16163	3.34066	1.81436	2.92354	2.75437	2.61034	3.13593	1.64701	3.04042	2.31964	2.8843	4.25117
ARHGAP1	1.22887	1.24476	1.25867	0.997607	1.80202	0.955886	0.910361	1.18319	1.31561	0.850533	0.983528	1.01023	0.628285	0.755063	1.29963	1.24003	1.30919	1.0769	1.55665	1.15071	1.92184	1.06269	0.983814	0.987783	1.00122	1.3615	0.751782	1.53075	1.44748	1.19316	1.42722	1.53438	1.25015	1.22472	1.31073	0.893165	1.20945	0.538745	0.739108	1.26182	0.810558	0.831201	1.61777	1.04516	1.25858	0.900825	1.12095	0.771621	1.08993
ARHGAP12	0.147309	0.475251	0.796712	0.679902	0.186205	0.282208	0.522603	0.210794	0.535631	0.513186	0.193513	0.092107	0.473533	0.47013	0.457072	0.404947	0.104061	0.353914	0.331462	0.217352	0.296561	0.40545	0.433835	0.674774	0.654664	0.340368	0.65127	0.49261	0.397155	0.457937	0.943846	0.22123	0.441653	0.411559	0.60175	0.606312	0.357068	0.432982	0.416579	0.573696	0.781106	0.591124	0.321473	0.217928	0.232233	0.30737	0.305661	0.318927	0.438792
ARHGAP15	2.03646	2.27816	2.25331	2.41556	2.09547	1.50578	1.48718	1.96106	1.87834	2.0526	1.60834	1.45948	1.82977	2.426	2.90862	1.80934	2.01906	1.66834	1.86055	2.17062	2.26966	2.33866	2.37702	1.77028	1.61665	3.28001	2.00024	1.98704	1.23166	2.16087	2.60962	2.06869	1.57426	2.14248	1.92234	2.65996	2.73926	1.8021	2.2961	2.39715	2.32745	2.37039	1.80885	2.6043	1.8925	2.17942	2.20443	2.32051	2.47608
ARHGAP17	0.511077	0.403323	0.520633	0.425096	0.727872	0.592856	0.627356	0.354264	0.321439	0.957342	0.503805	0.423849	0.523388	0.966624	0.600129	0.792711	1.60938	0.856872	0.71556	0.422075	0.415339	0.496143	0.657194	0.880861	0.868309	0.803566	0.773456	0.824778	0.637114	0.866879	0.757717	0.774593	0.448322	0.716884	0.84403	0.951387	1.31271	0.60936	0.975882	0.370853	0.736744	0.544036	0.694713	0.808614	0.989676	0.561617	0.457386	0.45464	0.636484
ARHGAP18	0.190681	0.534475	0.140294	0.476711	0.33744	0.365297	0.676471	0.572998	0.162979	0.58988	0.688841	0.198709	0.405336	0.893399	0.221867	0.514735	0.336748	0.65445	0.373708	0.579242	0.0853057	0.371751	0.597222	0.52848	0.231113	0.616813	1.44561	0.469845	0.624538	0.364779	0.79413	0.405716	0.234896	0.578161	0.355772	0.438579	0.462197	0.560462	0.5954	0.285618	0.385174	0.918199	0.291286	0.333381	0.661336	0.365875	0.591833	0.567638	0.246126
ARHGAP19	0.341932	0.458066	0.420695	0.409574	0.717887	0.952011	0.53568	0.711099	0.436758	0.143284	0.495635	1.80744	0.555629	0.607285	0.828402	0.763982	0.501492	0.487309	0.366879	0.72418	0.243956	0.488486	0.710187	0.472206	0.516266	0.371802	1.03632	0.424817	0.837066	0.47533	0.396957	0.532595	0.586829	0.415554	0.500388	0.504177	0.53958	0.300824	0.334596	1.14844	0.286804	0.341849	0.616515	0.686919	0.556411	0.491639	0.343204	0.84664	0.242011
ARHGAP21	0.117731	0.177515	0.381664	0.345183	0.178761	0.0751812	0.185631	0.278039	0.0879443	0.156089	0.236872	0.163584	0.148348	0.200478	0.289194	0.45906	0.720779	0.282852	0.230956	0.107508	0.228236	0.216036	0.183201	0.217532	0.25368	0.276346	0.205975	0.41442	0.154243	0.206455	0.100578	0.224061	0.28407	0.213991	0.225769	0.262539	0.142686	0.197739	0.267391	0.258643	0.247726	0.20997	0.0927943	0.214404	0.24747	0.193902	0.249926	0.312988	0.272757
ARHGAP24	0.111259	0.0633431	0.245639	0.0855853	0.0843815	0.319716	0.385259	0.207362	0.124454	0.172092	0.0974366	0.16232	0.0621994	0.0755481	0.107879	0.300338	0	0.400953	0.155751	0.251069	0.17579	0.178632	0.187737	0.0308359	0.04495	0.171381	0.227093	0.313309	0.437288	0.106421	0.23168	0.153165	0.236735	0.224897	0.138567	0.309777	0.0337105	0.373736	0.0917674	0.533289	0.252835	0.178584	0.26708	0.224448	0.368338	0.198758	0.164923	0.210768	0.353502
ARHGAP25	4.55347	5.04735	4.54718	5.3814	7.1639	4.28857	4.43779	4.49103	5.09655	5.07284	5.57459	5.48368	5.5951	5.81968	7.15476	5.38289	9.08715	5.85281	6.0206	9.32496	4.59213	7.99658	7.274	3.25436	5.59475	6.77344	6.21155	5.54412	5.15977	5.01272	7.09067	7.28244	8.52178	6.69197	5.8029	5.62612	4.49118	5.84125	5.52116	6.53524	5.19603	3.90332	5.80192	6.7427	7.15928	7.87012	7.1499	9.20737	5.14299
ARHGAP26	1.50291	1.41179	2.80845	2.18629	2.03459	1.77743	1.40838	1.29351	2.0647	1.66891	1.33461	2.32941	1.2865	1.79295	2.70131	1.92097	1.4429	1.82508	2.68814	2.97122	3.05475	2.33465	2.30121	1.62678	2.59116	1.73725	2.108	1.8619	1.20733	1.28134	1.99864	2.47229	2.74048	2.23171	1.63358	1.87585	1.39772	1.70638	2.37579	3.43844	1.80869	1.39532	1.92336	3.06137	2.08372	2.81998	1.90872	3.24228	1.59103
ARHGAP27	1.95608	1.21042	1.56184	1.7828	1.15197	1.62154	1.39179	1.09699	1.8435	1.35376	1.0036	2.01615	1.37431	1.4834	1.03089	1.27969	1.16738	1.07903	1.44648	2.06145	1.73107	1.89517	1.43195	1.20647	1.49814	1.24208	1.10502	0.65742	1.02971	1.25299	1.53659	1.57718	1.82037	1.69986	1.23187	1.07757	1.22124	0.972349	1.10855	1.82352	1.26937	0.733222	1.17866	2.03723	1.25917	1.47706	1.4948	1.59333	1.27167
ARHGAP30	6.91997	6.85969	6.69087	5.55173	9.52403	4.80311	7.60678	4.90907	5.89884	12.4437	5.40073	7.73043	7.38621	6.75912	5.71331	8.41571	7.34956	7.59719	7.48197	13.5657	8.66458	12.3605	8.86933	7.05334	5.16293	6.7385	7.05157	7.62442	5.4512	7.70347	8.17049	9.11931	7.59481	7.95591	6.91025	6.66995	5.64785	6.75802	6.36127	8.01213	9.11548	3.88775	7.59139	9.834	6.40905	11.4876	8.25828	10.1647	6.62129
ARHGAP31	0.210168	0.336807	0.297808	0.287415	0.188915	0.178946	0.397656	0.374256	0.156729	0.412803	0.306763	0.253086	0.2611	0.405932	0.272038	0.336669	0.263938	0.416772	0.304819	0.348715	0.188047	0.396352	0.36679	0.414215	0.303698	0.316544	0.389362	0.13152	0.336534	0.245702	0.262891	0.257182	0.418428	0.483836	0.339747	0.245952	0.254716	0.412057	0.385219	0.186891	0.330196	0.374829	0.387304	0.496217	0.427046	0.340288	0.393001	0.252787	0.412716
ARHGAP35	0.343683	0.504198	0.392745	0.475483	0.459228	0.193332	0.369953	0.613734	0.640018	0.602084	0.430865	0.357564	0.403981	0.428286	0.450118	0.60538	0.302979	0.493573	0.51565	0.490498	0.349894	0.341415	0.441315	0.486056	0.407718	0.78989	0.456109	0.488446	0.429695	0.603305	0.587473	0.558564	0.508772	0.53812	0.559521	0.643412	0.412789	0.86286	0.466724	0.318269	0.534291	0.634439	0.47466	0.465984	0.413648	0.434551	0.299366	0.400044	0.455914
ARHGAP4	1.41227	0.982726	1.85553	2.18505	1.54714	0.150309	1.89277	1.35027	1.09705	2.14978	1.63204	1.50444	2.1511	2.51734	1.09346	1.25113	1.03189	1.71009	1.16471	1.95837	1.08812	1.33169	2.12464	1.69616	2.02871	2.15126	2.135	0.804006	3.89008	1.50802	2.18193	1.57234	2.00721	1.36388	1.76589	2.13588	1.66408	1.18601	2.08489	1.20509	1.74625	2.72762	1.57524	2.39269	1.65423	1.38119	1.61839	1.4014	2.67907
ARHGAP45	3.72452	4.38949	4.78586	4.94591	4.74535	5.21107	5.97664	4.57714	3.57263	5.55285	4.00383	6.28928	5.87786	5.36026	3.10425	4.27329	5.00824	3.92922	3.46016	5.23899	4.55242	6.00625	4.74628	6.45897	6.29581	4.6278	3.47956	3.47655	8.26225	5.19672	5.50621	4.41157	5.147	4.75833	5.1025	4.43843	3.26485	4.36608	4.85029	4.92071	4.23965	4.01837	4.63012	6.22848	3.80675	4.09313	4.07638	6.37761	6.18998
ARHGAP5	0.509336	0.564215	0.549188	1.00424	0.417454	0.308155	0.437501	0.529402	0.374316	0.462065	0.749869	0.0838132	0.393424	0.534978	0.499097	0.446279	0.284073	0.529386	0.295841	0.300161	0.449664	0.451957	0.500726	0.445813	0.357428	0.582272	0.492484	0.636991	0.89722	0.545013	0.708065	0.42275	0.314672	0.426757	0.812628	0.954097	1.11967	0.675443	0.45962	0.433692	0.355385	0.860633	0.45634	0.336886	0.342339	0.3725	0.298986	0.195891	0.609775
ARHGAP9	3.90814	2.58444	3.23947	3.50678	5.11039	1.96653	2.71103	2.00747	3.69235	2.15483	2.10163	4.63047	2.86347	2.69517	2.91988	2.74534	1.81284	3.57183	2.75366	4.88127	5.85519	4.03537	3.66579	4.38838	3.72024	2.3718	3.24261	1.59589	1.79313	1.96391	3.77434	2.18544	4.04636	4.50129	3.05529	2.36048	1.78722	2.76086	2.58246	2.87962	2.50839	1.87651	3.50954	5.4373	2.25683	3.73806	4.28785	5.55599	2.96222
ARHGDIA	1.59893	2.5071	2.22708	2.47315	7.77572	1.1004	5.61845	2.62779	2.72545	5.18197	2.67433	1.4173	2.8792	4.1361	1.8059	3.51695	2.68938	3.88577	2.34449	3.19846	4.70068	4.29608	2.98983	2.70111	4.30193	3.98765	2.22015	1.98332	3.09232	3.64144	4.14668	3.72416	3.03554	2.88578	3.09289	1.89855	3.48148	4.1097	3.34395	3.05552	3.86865	5.29373	3.37239	3.56003	3.60101	3.47092	3.34001	2.96167	2.57038
ARHGDIB	27.2508	22.0803	20.5225	25.7327	29.4455	26.1049	37.0168	24.5728	26.2104	37.473	32.7898	22.8984	22.7579	36.9026	32.263	27.9573	28.4737	29.0351	27.2741	42.5023	38.5351	45.1422	39.4257	20.6158	24.9952	35.375	24.7501	25.178	20.1767	22.0271	37.7034	32.8256	36.3478	30.1368	25.3671	28.2616	29.8646	32.0367	45.9851	26.5418	24.553	27.7586	31.4782	45.4078	30.5188	37.4482	35.2186	33.489	25.7146
ARHGEF1	1.52845	1.79158	2.43295	2.94743	4.29701	1.84783	2.24586	2.28644	2.52699	3.13841	2.12678	3.34348	2.05691	2.85297	1.90351	2.26322	1.0989	2.36962	1.94913	2.58241	2.95097	2.55028	3.10189	4.09114	2.58152	2.68233	2.66452	1.98047	2.0963	3.03003	2.68346	2.30614	2.22608	2.66082	2.72725	2.28928	3.01479	2.27092	2.21888	3.25637	2.64152	3.04212	2.27635	2.5764	2.01042	2.33109	2.39366	3.15987	4.23227
ARHGEF10L	0.27521	0.128374	0.0539962	0.211704	0.222647	0.105447	0.234324	0.393813	0.223523	0.364874	0.0964076	0.275325	0.0769281	0.231726	0.234828	0.231129	0.311058	0.132239	0.107875	0.181535	0.935725	0.227915	0.200698	0.366566	0.142075	0.0559713	0.128397	0.174375	0.144223	0.263242	0.0980469	0.192879	0.246602	0.208615	0.182573	0.124379	0.100063	0.138671	0.367259	0.230851	0.264063	0.206148	0.192189	0.236883	0.138837	0.291347	0.197413	0.148958	0.158489
ARHGEF11	0.493208	0.552593	0.760192	0.812863	0.688636	0.53985	0.399874	0.38748	0.525343	0.606461	0.596384	0.881997	0.630134	0.754281	0.437165	0.810164	0.298587	0.580287	0.828396	0.887432	1.17995	0.614003	0.843624	0.782612	1.17641	0.680025	0.65733	0.578612	0.492234	0.760272	0.767328	1.02875	0.664056	0.866272	0.651305	0.727724	0.654573	0.925292	0.567345	0.787951	0.592925	0.326663	0.635442	0.726404	0.992127	1.03722	0.764472	0.738134	0.811388
ARHGEF12	0.39551	0.226844	0.289214	0.567923	0.888792	0.067351	0.856432	0.674122	0.393258	0.862302	0.727082	0.285766	0.2417	0.417766	0.231803	0.65908	0.368477	0.503451	0.37896	0.22885	0.283144	0.270132	0.28671	0.253338	0.369296	0.352002	0.317789	1.0519	0.356959	0.311056	0.397014	0.457277	0.248039	0.209835	0.319516	0.109235	0.276955	0.551368	0.445317	0.30543	0.315915	0.413823	0.271875	0.168452	0.565324	0.279947	0.409539	0.352029	0.200891
ARHGEF18	1.86478	2.20481	2.42161	2.27521	3.08096	4.1548	2.86163	2.03663	2.32232	2.92077	2.04198	3.13522	2.40866	3.12357	2.09149	2.70469	1.9352	2.61944	1.38505	1.95039	1.99157	2.461	3.06564	2.27202	2.44415	2.67256	2.4149	2.19749	2.2063	2.90795	2.06608	2.8875	1.9297	2.72273	2.82702	3.19518	2.04051	2.15681	2.67656	1.16264	2.98898	1.83217	2.51589	1.97265	2.40822	1.84066	2.00863	2.89925	3.64497
ARHGEF2	1.32798	1.49738	1.5496	1.98437	2.34524	1.08807	1.69293	1.76156	1.33228	2.25902	1.77274	1.71644	2.17389	2.44376	1.96677	2.20241	1.00304	2.12596	2.43055	2.51198	2.35783	2.7362	2.95772	2.01037	2.02698	2.12775	2.75578	1.9512	1.30217	1.72034	2.59283	2.51423	2.14997	2.06089	1.94927	1.94605	1.19027	2.15767	1.85153	2.12685	2.98253	1.31682	1.57407	2.39963	2.51695	2.41011	2.49408	2.22265	2.19167
ARHGEF25	0.51643	0.441029	0.759927	0.501439	2.74171	3.20229	0.671776	1.21933	1.73303	1.1982	1.69602	2.58323	0.649599	0.0350672	0.401113	1.19878	3.92173	0.930551	1.98811	0.0672337	0.750871	0.0296126	0.0844954	0.500958	0.9389	0	0.978806	0.954376	3.89041	0.864453	0.0413611	1.38958	0.0289172	1.30488	0.19628	0	0.860606	2.71058	0.0456382	1.77917	0.847588	2.21049	0.957953	0.138909	1.82687	0.0341695	1.10421	0.20964	0.0640956
ARHGEF3	2.7551	1.76886	0.979672	1.22912	1.50543	0.765257	1.41713	2.1183	1.12983	1.82418	1.81455	1.21157	1.44032	1.27713	1.7508	1.548	2.06932	1.86949	1.34208	0.853721	0.833962	1.12999	1.59352	1.63767	2.04421	1.39471	0.854165	1.38268	1.95165	1.46467	1.70627	1.24649	1.28239	1.33189	1.53406	2.04928	1.49272	1.73321	1.5191	1.4759	1.74841	1.50676	1.07514	1.31863	1.4299	1.01572	0.884874	1.41433	1.52699
ARHGEF35-AS1	0.0921303	0.0874211	0.224997	0.283655	0.0931653	0	0.122637	0.158202	0.0128821	0.203578	0.100856	0.0960094	0.169578	0.24398	0.303727	0.29666	0.065082	0.332018	0.077384	0.143933	0.12365	0.257639	0.435957	0.126193	0.167763	0.185617	0.268642	0.291873	0.0301755	0.176248	0.280308	0.219073	0.12231	0.236735	0.328269	0.239733	0.195403	0.116055	0.195403	0.276001	0.463546	0.0739403	0.0402112	0.181519	0.145243	0.194185	0.116405	0.224397	0.265282
ARHGEF40	1.04188	0.527277	1.14857	1.37972	1.29673	2.76368	0.758202	0.65752	1.31486	1.18062	1.17388	1.10713	0.821722	0.798169	1.05686	0.951579	0.528408	0.770197	0.553494	1.55639	1.05174	1.02941	0.976832	0.651565	0.64759	0.971163	1.1219	0.827532	0.594996	0.843256	0.701791	0.991859	1.24536	0.6962	0.679651	0.652287	0.874193	0.942266	0.805849	2.74637	1.33564	0.686095	1.81895	1.60961	0.825471	1.20196	0.768833	2.23505	0.514591
ARHGEF6	2.90177	1.81138	2.0036	1.64078	1.50985	1.90691	2.3542	1.87707	4.11712	2.40292	1.85768	3.34124	2.40543	1.87303	2.68064	2.79762	1.11333	2.71457	2.24155	2.02603	1.2246	2.09416	2.75357	3.02432	2.34587	1.55882	2.2256	2.80305	1.84745	2.32037	2.3998	2.55844	1.85561	2.99715	2.8161	2.94417	2.05166	2.29877	1.8668	1.43318	3.35112	3.90553	2.69205	2.19769	2.40409	2.51653	2.0201	1.66117	2.92058
ARHGEF7	0.297623	0.423615	0.583978	0.441079	0.395018	0.285086	0.426943	0.404905	0.291307	0.674091	0.488715	0.589292	0.515826	0.601233	0.216437	0.513296	0.341647	0.587359	0.34373	0.284933	0.482664	0.375452	0.471387	0.412457	0.390792	0.458452	0.527113	0.377477	0.584884	0.427022	0.333715	0.28867	0.35197	0.291472	0.469758	0.432409	0.450886	0.343669	0.315393	0.757868	0.366354	0.307197	0.487126	0.42529	0.328441	0.319998	0.361491	0.362452	0.517144
ARHGEF9	0.174497	0.091409	0.132894	0.173681	0.0913267	0	0.0569594	0.129233	0.11786	0.159648	0.125227	0.0501945	0.100978	0.155509	0.116759	0.178906	0.106329	0.173289	0.134857	0.0992872	0.0538711	0.0621431	0.118718	0.133496	0.170274	0.185486	0.274985	0.0741775	0.079565	0.158373	0.0916199	0.090421	0.107882	0.15213	0.124818	0.15306	0.383093	0.151687	0.117056	0.0380176	0.29108	0.0644277	0.183949	0.121461	0.0569507	0.0995915	0.0664438	0.0325879	0.104616
ARID1A	1.33849	1.39024	1.21255	1.26129	1.77767	1.22779	1.16958	1.25228	1.70094	1.74355	1.44279	1.52824	1.2822	1.69311	2.05113	2.10116	1.1642	1.84776	1.89719	1.54857	1.68816	1.48341	1.71401	1.68584	2.2235	1.43009	2.03434	1.48994	1.61936	1.57782	1.53772	2.61184	1.17669	1.7355	1.60407	1.33871	1.34264	1.33453	1.32197	1.54378	1.69537	1.14631	1.7854	1.38875	1.50699	1.34339	1.24913	1.81389	1.89682
ARID1B	0.596605	0.578069	0.549859	0.514635	0.308443	0.219126	0.343416	0.498207	0.282997	0.49324	0.447163	0.361564	0.395836	0.481017	0.458547	0.509309	0.303643	0.425227	0.428795	0.439757	0.375255	0.445423	0.51358	0.585996	0.503825	0.576792	0.555943	0.629367	0.75922	0.511915	0.502335	0.534453	0.4539	0.469383	0.566195	0.5242	0.672847	0.403712	0.53237	0.365758	0.525529	0.49266	0.445639	0.408652	0.493213	0.390276	0.308707	0.438567	0.557825
ARID2	0.776372	0.884067	0.763454	0.966635	0.624915	0.473243	0.669514	0.608827	0.552648	0.530256	0.473174	0.882613	0.678848	0.729051	0.830722	0.973798	0.473652	0.908403	0.593027	0.664794	0.868322	0.526122	0.875692	1.01719	1.08357	0.717544	0.803224	1.00619	0.924675	0.484314	0.627453	0.950142	0.763941	0.696614	0.857482	0.741357	1.00509	0.547019	0.769263	0.401735	0.831946	0.700589	0.708515	0.780923	0.658742	0.723842	0.631193	0.630322	0.73437
ARID3A	0.697801	0.552595	0.476082	0.559977	0.674787	0.348644	0.77476	0.381976	3.45367	0.884697	0.385166	0.93561	0.813927	0.789033	0.61173	0.527661	0.514235	0.478873	0.713344	0.863477	1.24839	0.667866	0.720525	0.369885	0.452345	0.280331	0.742923	0.448426	0.317903	0.754324	0.592739	0.426711	0.638595	0.815249	0.717608	0.485049	0.330845	0.430621	0.621867	0.802766	0.382933	0.421942	0.503292	0.869951	0.546717	0.464544	0.711759	0.699301	0.40958
ARID3B	0.460305	0.516774	0.312639	0.333784	2.25406	0.406949	0.464772	0.779894	0.616571	0.531971	0.379072	0.807337	0.593591	0.827017	0.631644	0.618658	0.350136	0.73957	0.855931	0.915169	0.855292	0.853621	0.854158	0.627988	0.629358	0.929848	0.697456	0.822513	0.13915	1.10808	0.64206	0.845708	0.448609	0.63161	0.659327	0.37709	0.421026	0.951602	0.679782	0.923149	1.0191	0.30308	0.922887	0.833441	0.525404	0.801457	0.812836	0.821158	0.440205
ARID4A	1.3224	1.18166	1.35758	1.40156	1.04013	1.01336	1.64026	0.857844	1.15114	1.74026	1.3767	1.29846	1.13358	1.80389	1.88838	1.21096	0.791857	2.13824	1.48972	1.97191	1.99832	1.26997	1.46074	1.14026	0.950428	1.38884	1.51802	1.52632	1.19351	1.32112	1.28036	1.38466	1.71837	1.77101	1.77179	2.21108	1.06847	1.53008	1.86748	1.4617	1.4899	0.95584	1.61609	1.50915	1.74193	2.02327	1.56476	2.38586	1.75653
ARID4B	1.31399	1.08394	1.40313	1.23178	0.799644	0.942633	1.00474	1.01845	1.29477	0.962236	1.24333	1.36793	1.3626	1.73517	2.0245	1.02279	0.920914	1.68532	1.13812	1.58257	1.3393	1.34306	2.07396	1.70894	1.53363	0.963237	1.31217	1.00401	0.785731	1.33048	1.68711	1.41153	1.41163	1.66678	1.47249	1.97538	1.33104	1.26469	1.69485	1.60762	1.04819	0.994258	1.31095	1.47238	1.47103	1.8091	1.42982	1.6268	1.87326
ARID5A	1.29091	0.663511	1.14578	0.94574	0.813717	1.17765	0.756016	0.774082	0.893909	1.75546	1.07778	0.666226	1.03098	1.03519	0.476839	1.14315	0.781642	0.84393	0.860547	1.13103	1.92507	1.24075	1.14142	1.29483	0.695394	1.78017	0.573587	1.29831	0.885894	1.11323	0.649878	0.59616	0.881175	0.777115	0.620283	0.892986	1.11753	1.38258	1.21687	1.88844	1.21071	0.592021	0.37562	1.10783	0.697753	1.15906	0.898861	0.798527	0.541128
ARID5B	0.374832	0.607014	0.759934	0.84579	0.328503	0.191489	0.709213	0.815287	0.614951	0.880973	0.773434	0.416655	0.790472	1.14273	1.00796	0.59961	0.81201	0.265623	0.419782	0.462565	0.693132	0.504485	0.859758	0.880452	0.76728	1.15554	0.990959	0.731056	0.982151	0.507363	0.736502	0.588112	0.628455	0.656657	0.742066	1.10739	0.996283	0.545619	0.619438	0.656064	0.714293	0.935902	0.438032	0.749551	0.52001	0.55566	0.497525	0.45986	1.14988
ARIH1	0.573564	0.518564	0.622346	0.402412	0.687038	0.513249	0.298714	0.478358	0.299683	0.336788	0.401154	0.59123	0.358952	0.369275	0.457372	0.387376	0.378511	0.46788	0.39504	0.401828	0.415214	0.311851	0.421393	0.678879	0.649435	0.323386	0.374212	0.550592	0.545863	0.448455	0.370159	0.38798	0.485277	0.54185	0.500675	0.538386	0.523694	0.387678	0.469008	0.389833	0.346736	0.409553	0.409269	0.37836	0.53122	0.388993	0.367233	0.528243	0.433214
ARIH2	0.273047	0.658112	0.482147	0.756146	0.690285	0.52309	0.671616	0.7209	0.580315	0.386141	0.693463	0.628612	0.546113	0.533975	0.80485	0.894943	0.732958	0.468573	0.611637	0.634402	0.439755	0.588696	0.640663	0.696231	0.750139	0.807543	0.846613	0.672797	0.569003	0.757404	0.664801	0.656106	0.690912	0.510549	0.684946	0.484696	0.661863	0.596186	0.751756	0.427175	0.772175	0.467492	0.381357	0.576928	0.63341	0.687911	0.776268	0.472921	0.616659
ARL1	0.318489	0.303046	0.255415	0.349366	0.134566	0.339908	0.419636	0.330059	0.348605	0.274441	0.350751	0.258858	0.396765	0.542155	0.653747	0.212871	0.313343	0.517619	0.248382	0.169394	0.357195	0.264521	0.638655	0.21702	0.501782	0.355298	0.103472	0.312278	0.581131	0.509139	0.142103	0.288668	0.383153	0.515561	0.429132	0.529558	0.6251	0.372508	0.418127	0.212613	0.336003	0.237328	0.464641	0.274416	0.1958	0.211311	0.281468	0.480168	0.612447
ARL10	0.114809	0.203355	0.112627	0.176632	0.0193497	0.366574	0.0905115	0.0985718	0.171232	0.169126	0.168086	0.159523	0.16046	0.202692	0.181398	0.172178	0.108136	0.131348	0.0964324	0.126218	0.0342416	0.140443	0.207817	0.169715	0.123691	0.247588	0.200862	0.0949598	0.45124	0.256238	0.128731	0.134121	0.145716	0.106367	0.198499	0.216943	0.162335	0.0642768	0.166844	0	0.241576	0.188113	0.0167031	0.154789	0.072398	0.116725	0.079187	0.144995	0.170991
ARL11	0.731213	1.06917	1.06837	1.53589	1.16248	1.1591	0.82046	1.31599	1.62429	0.855636	1.05974	2.11851	1.52211	1.7595	1.86103	0.798485	0.598366	2.15966	2.06766	1.76444	3.13985	1.1299	1.52925	1.08511	1.66221	1.60301	0.917394	0.809317	2.37801	1.79405	0.988534	1.44821	1.90212	2.49529	1.29428	1.47247	1.39323	0.813088	1.56841	2.68259	1.40549	0.841669	2.71908	1.81314	1.98715	1.8735	1.94036	1.76838	0.99723
ARL14EP	0.404774	0.706714	0.436792	0.373644	0.262475	0.775446	0.536106	0.51595	0.271667	0.500874	0.496375	0.168727	0.415095	0.602447	0.533772	0.347113	0.22875	0.307765	0.408614	0.237588	0.0362171	0.408499	0.591473	0.897479	0.392482	0.548684	0.236056	0.455944	0.437807	0.595868	0.324185	0.168261	0.39929	0.368193	0.45873	0.753335	0.883029	0.339925	0.457872	0.194017	0.613231	0.303199	0.247334	0.228791	0.280774	0.482072	0.201013	0.498716	0.626966
ARL17A	0.0622443	0.0666608	0.162179	0.331556	0.132798	0.646244	0.393277	0.211815	1.34936	0.275534	0.186587	0.819572	0.260551	0.145369	0.284323	0.345072	0.0924091	0.590926	0.0569115	0.13282	0.620479	0.308311	0.509227	0.397568	0.42195	0.363513	0.330426	0.192791	0.301839	0.717045	0.801124	0.271553	0.313729	0.679963	0.417969	0.475469	0.160166	0.406533	0.282442	0.119267	0.416392	0.0351711	0.426172	0.677862	0.154912	0.201546	0.501271	0.221296	0.474843
ARL17B	0.298541	0.016025	0.103015	0.15089	0.161995	0.516025	0.107007	0.186087	0.229255	0.121577	0.151945	0.545619	0.233066	0.280012	0.246829	0.317196	0.201129	0.408914	0.18484	0.149933	0.203919	0.185738	0.388523	0.274797	0.207047	0.164751	0.152518	0.385581	0.170502	0.0164944	0.217801	0.316589	0.156842	0.267758	0.42032	0.612576	0.246551	0.194272	0.202905	0.163714	0.349831	0.17987	0.189965	0.588893	0.16469	0.150605	0.25909	0.237678	0.33613
ARL2BP	0.439121	1.96804	1.07694	0.676592	0.888107	0.420623	1.51762	1.63375	2.53691	1.45547	1.32285	2.83718	0.981964	0.805076	1.28136	1.38295	2.3265	0.833574	1.04503	0.571689	0.884031	0.906467	0.846272	1.94727	2.12893	1.62339	1.28043	1.1593	1.43825	0.945059	0.211016	1.42886	1.72118	1.29109	1.08041	1.29141	1.39221	0.553154	0.801995	2.345	1.4237	1.17474	0.766634	0.295287	0.761498	0.755413	1.2821	0.356514	1.46061
ARL4C	5.37205	3.25137	1.90283	2.79548	3.22822	2.69819	3.38167	3.67848	3.2721	1.97072	4.2185	2.84513	3.51528	2.33556	3.15149	3.72841	6.26835	2.54476	2.4781	2.01246	0.921054	2.16744	2.80008	5.48261	3.7643	1.76898	2.69647	3.52283	4.96787	3.36796	4.46137	3.38497	2.92636	1.59106	3.43191	3.6571	3.68187	2.5476	2.5224	1.39754	4.39581	3.76784	1.75301	1.54516	2.97188	1.90375	2.13719	2.76956	3.45053
ARL5A	0.335557	0.977778	0.496302	0.405681	0.164678	2.47227	0.392081	0.447411	0.473708	1.06513	0.562404	0.474358	0.589233	0.714694	0.58072	0.637659	1.16244	0.575457	0.491693	0.429678	0.340605	0.373004	0.576845	0.902687	0.57898	0.682309	0.759761	0.822759	0.469371	0.759242	0.679976	0.603265	0.769297	0.497304	1.05357	0.936246	0.631453	0.883619	0.726956	0.155659	0.674279	0.621519	0.341172	0.362542	0.554538	0.537164	0.531958	0.450491	0.967978
ARL5B	0.427423	0.324551	0.389353	0.399249	0.713478	0.467906	0.0866486	0.442086	0.443962	0.637792	0.30838	0.20362	0.566106	0.165848	0.403571	0.183144	1.38028	0.294224	0.274201	0.201391	0.43707	0.322117	0.308628	0.507695	0.0986769	0.169301	0.391701	0.53734	0.159993	0.321229	0.224957	0.168119	0.289128	0.325946	0.373326	0.408334	0.333014	0.307668	0.230232	0.146338	0.385443	0.424708	0.506358	0.451661	0.192647	0.243944	0.176884	0.264394	0.175819
ARL6IP1	3.41667	3.35807	1.56068	1.68307	2.17752	0.707185	2.78109	2.30626	1.8581	2.557	2.69411	1.06676	1.8655	1.05289	2.12306	1.09958	2.26437	2.3908	2.10898	1.30287	2.0862	1.53507	1.49109	1.84157	1.49139	1.32678	1.14607	1.9495	2.15677	1.31584	2.03012	1.84792	2.09457	1.74701	1.76863	1.70804	2.16238	2.17002	1.44987	1.56197	1.48478	2.37225	1.54608	1.40634	2.12618	1.44354	1.95122	0.865791	1.83262
ARL6IP4	0.23614	0.776775	1.15827	0.302749	0.795975	0	0.823892	1.18039	0.440241	1.04358	0.999548	0.796777	1.18809	0.919318	0.30529	0.707763	2.00175	0.864505	0.930353	0.639942	0.633857	0.758269	0.837544	1.74526	0.763229	0.0969986	1.13595	0.99747	0.396531	0.735732	0.958259	0.181006	0.528901	0.813648	0.897086	0.832219	0.763182	0.97751	0.797632	0.943227	0.536791	1.01076	0.893234	0.63353	0.446728	0.799172	0.707975	0.511247	0.864527
ARL6IP5	6.25189	5.27354	6.02113	5.18949	2.85906	5.9088	5.67932	7.87504	3.55546	4.46785	6.67786	5.54824	5.21431	3.95471	3.85461	5.24236	7.38379	3.88462	5.13333	3.11709	5.21276	4.0312	4.45635	3.98923	3.32296	2.90341	3.72267	6.0921	7.9556	5.98237	3.0192	4.32545	5.15777	4.7922	3.50934	5.10641	8.69559	6.24165	3.36892	5.64668	4.19682	5.94685	4.99198	4.41534	4.2141	4.15042	4.47265	3.43363	5.54616
ARL6IP6	0.297118	0.353117	0.400683	0.193786	0.229461	0.521647	0.182468	0.324739	0.164984	0.140475	0.346436	0.20809	0.323481	0.237283	0.413637	0.299463	0.14541	0.280368	0.235064	0.271782	0.284241	0.197773	0.303373	0.327026	0.495047	0.34953	0.317592	0.37631	0.226192	0.314715	0.396182	0.266943	0.39717	0.282335	0.354227	0.316898	0.518287	0.304893	0.297274	0.312917	0.230832	0.376362	0.168379	0.384519	0.193187	0.360527	0.306784	0.245634	0.272934
ARL8A	1.8975	1.11482	1.19604	0.511562	0.56041	0.424669	1.78255	1.07849	1.85971	1.76337	0.875118	1.20124	1.36319	1.02355	0.964613	1.66221	1.40933	1.06515	0.930966	1.61613	3.18849	1.37278	1.65801	1.10588	0.895586	1.7073	0.917118	1.24848	0.580836	1.16618	2.16597	0.613708	1.66767	1.73634	0.645887	1.09823	1.07464	1.11695	0.705232	1.06254	1.62319	1.06744	1.64477	1.6397	0.838717	1.34644	1.76981	1.43977	0.990447
ARL8B	1.66676	2.6121	2.74896	0.949741	0.624255	1.65568	1.47401	1.4026	0.7596	1.0367	1.51376	1.86819	1.87815	1.49032	1.15701	1.05731	1.13381	1.13909	1.10616	1.2859	2.43032	1.10441	1.11969	1.71568	1.27353	0.722696	1.65604	1.12996	1.61753	1.21234	1.64146	1.20522	1.74215	1.54666	1.18789	1.87289	1.49634	1.5002	1.19426	0.813713	1.18463	2.70001	1.7852	1.16233	1.55712	1.35742	1.40985	1.34857	1.20136
ARMC1	0.12805	0.853874	0.51589	0.394008	0.45321	0	0.302852	0.403116	0.214854	0.396129	0.672851	0.373636	0.42952	0.660887	0.397314	0.499295	0.542737	0.571338	0.645327	0.444554	0.114573	0.499292	0.395073	1.20665	0.413872	0.710084	0.823969	0.495817	0.838807	0.367446	0.615336	0.416664	0.516247	0.582388	0.814083	0.795731	0.543921	0.645212	0.528085	0.537052	0.646651	0.34256	0.44711	0.430537	0.726733	0.288062	0.388609	0.485154	0.572136
ARMC10	0.191389	0.581141	0.469383	0.588902	0.153868	0	0.526034	0.520354	1.00775e-12	0.126873	0.356176	0.239337	0.187244	0.480849	0.408268	0.373134	0.4056	0.197064	0.589438	0.232558	0.296886	0.0844103	0.277353	2.14618e-12	0.309295	0.707549	0.558072	0.157194	0.13145	0.411901	0.420862	0.229377	0.317123	0.459411	0.350863	0.190422	0.231957	0.727711	0.496131	0.172008	0.398299	0.409605	0.634931	0.255596	0.422414	0.342733	0.449938	0.0517952	0.399066
ARMC8	0.400308	0.770594	0.866422	0.41058	0.404805	4.09008	0.65222	0.511416	0.398029	0.88455	0.652461	0.636762	0.484884	0.536357	0.741796	0.613682	0.282783	0.732761	0.552698	0.478694	0.298479	0.5611	0.58671	0.753478	0.600274	0.996983	0.524748	0.892433	0.524452	0.638168	0.39898	0.569114	0.547923	0.564568	0.5468	0.710742	0.32344	0.635101	0.560779	0.453042	0.500123	0.737735	0.62122	0.428437	0.729251	0.647443	0.45482	0.38519	0.711024
ARMCX3	0.361479	0.901607	0.716142	0.516409	0.41776	0.395717	0.53805	0.41381	0.288821	0.182572	1.31151	0.258308	0.346861	0.617145	0.631952	0.598894	0.23339	0.252235	0.404828	0.322926	0.9703	0.333203	0.579363	0.293828	0.421262	0.445452	0.304825	0.480078	0.135309	0.246973	0.264696	0.517022	0.323854	0.417564	0.488643	0.317649	0.125901	0.607134	0.474609	0.371283	0.365093	0.500245	0.090155	0.527824	0.293076	0.521805	0.555635	0.335404	0.399933
ARMH3	0.331349	0.980148	0.754488	0.319255	0.186527	1.06011	0.654383	0.791841	0.361078	0.611377	0.444233	0.622221	0.747618	0.563627	0.429245	0.636242	0.456054	0.506465	0.413149	0.624365	0.427179	0.40192	0.570943	0.817959	0.372611	1.05128	0.430281	0.454503	1.14788	0.57341	0.812519	0.438608	0.495765	0.838924	0.624579	0.59545	0.670658	0.619614	0.641162	0.718359	0.745195	0.888218	0.281775	0.682201	0.319871	0.588646	0.57307	0.349429	1.17213
ARMT1	0.621218	1.59155	0.304708	0.358402	0.235574	0.892574	0.86372	0.222234	0.521168	0.0686345	0.64605	1.23001	0.678187	0.590557	0.36141	0.419238	0.658254	0.906155	0.254119	0.377421	0.694915	0.240373	0.392042	0.430433	0.50196	0.717683	0.364065	0.109336	0.610404	0.148551	0.447783	0.349856	0.80005	0.487923	0.493678	0.325876	0.470559	0.39127	0.622184	0.279154	0.392143	0.249283	1.08455	0.187982	0.440706	0.616542	0.664134	0.588415	0.786432
ARNT	0.712924	0.967014	1.59282	0.731402	0.961246	1.2119	1.22045	0.586186	1.2152	0.81017	1.07033	0.795423	1.06094	1.07885	1.0797	1.01858	1.00724	0.932145	1.07148	1.10567	1.00239	0.97154	1.2823	1.12909	1.06743	1.0668	0.989911	1.19501	0.578202	1.03912	0.576423	0.864044	0.953472	1.25354	1.08854	1.05631	0.905184	1.35095	1.13605	1.05771	0.984889	1.1625	1.00757	0.794444	0.819023	1.1519	0.927254	0.661497	1.32135
ARPC1A	0.530004	0.880643	0.400092	0.000706786	0.0357571	0	0.511035	1.01105	0.831655	0.621694	0.729173	0.0887868	0.394221	0.944422	0.781149	0.715202	0.58443	0.579657	1.12777	0.542453	1.29149	0.279706	0.292879	0.469601	0.763098	0.489224	1.04252	0.970507	0.0353185	0.994753	2.00225	1.22407	1.02334	0.751333	0.855091	0.892309	1.03733	1.86761	1.10115	0.504398	0.182815	0.958045	0.000188296	0.933189	0.764008	1.11825	1.0101	0.469688	0.544924
ARPC1B	4.1576	7.2025	4.76367	4.93877	4.64697	5.21756	7.13892	4.9646	2.99891	6.48711	4.59898	4.6787	5.43146	4.95142	2.86001	4.65646	3.96509	4.61033	4.3686	5.27113	5.89953	4.71471	3.69022	4.03192	5.6842	5.07974	4.30323	3.06705	6.76138	5.01211	3.9287	4.07984	5.15189	4.57032	3.19027	2.42318	5.36574	5.77024	4.66905	5.47913	4.02621	4.66258	5.09381	5.65914	5.14131	4.69546	6.16188	4.97927	3.53573
ARPC2	6.51682	5.10507	4.48352	3.98465	4.31522	3.86211	5.36749	5.54882	4.6605	4.90081	4.78696	4.4864	5.25461	4.50619	6.214	3.50224	4.31536	4.59106	4.10661	7.04381	7.1562	5.0266	4.88057	4.76869	4.5068	3.62293	4.82567	4.40441	3.05561	5.04411	4.71465	5.07533	4.65759	5.15619	3.47244	4.34666	4.46947	5.92532	4.65562	6.67104	3.36334	3.66735	6.61354	6.51066	4.84882	6.00084	5.95654	4.85904	4.68343
ARPC3	4.27476	4.01278	3.51755	5.55489	4.96755	5.44067	4.63747	4.41937	4.29541	5.20882	5.35711	4.37042	6.14213	3.44898	7.06496	3.16457	6.00208	5.71987	4.27643	5.90993	7.08711	5.83159	3.75607	3.90884	4.95187	4.00735	4.86876	3.04644	3.25814	5.34574	3.42213	3.49825	3.86631	5.35547	3.18602	3.34779	6.30742	6.81748	3.35482	6.56201	4.09851	3.86922	7.04668	4.00512	7.73559	4.36768	6.30827	5.964	4.60971
ARPC4	6.39783	8.46037	5.87287	6.24243	6.96285	3.49585	4.71226	5.89626	8.35027	6.61279	5.97711	5.70532	7.49179	6.47064	3.07959	5.15806	7.45869	7.12338	5.54158	7.50092	7.40713	7.83999	4.97803	4.5875	4.94593	4.92697	5.39863	3.88362	5.49826	5.74833	7.29441	6.37207	6.88031	4.69746	6.08312	4.8896	5.37761	5.0438	6.6254	7.69801	6.05213	7.17611	6.50574	6.10256	5.15698	7.69637	6.06675	4.62734	3.61662
ARPC5	5.10478	4.11861	3.20743	3.1518	2.03055	4.12609	3.29675	2.50592	3.46918	2.79781	2.70516	3.38081	2.20215	2.68819	2.66907	2.17432	4.01584	2.86415	3.03123	4.17741	4.16076	5.47786	3.16714	1.87512	2.23938	2.5836	3.0147	3.17189	2.49807	2.53651	2.58123	2.30026	3.61016	4.16329	2.98762	2.93832	3.6526	2.41546	2.40789	3.16402	2.72268	2.06085	3.46283	2.89628	3.44494	3.61724	4.14484	4.6744	2.15919
ARPC5L	0.303188	0.372187	0.395929	0.606387	0.306594	0.464666	0.286829	0.520619	0.813947	0.535999	0.531043	0.454973	0.508493	0.256965	0.611476	0.545629	0.514181	0.582733	0.305599	0.273672	0.325532	0.278162	0.340155	1.4117	0.34953	0	1.20233	0.341516	0.397213	0.464007	0.990725	0.576751	0.434607	0.306431	0.490407	0.430645	1.17585	0.916612	0.400116	0.435975	0.48995	1.62218	0.211727	0.146793	0.305903	0.497517	0.30113	0.196922	0.373285
ARPP19	1.77037	2.11157	0.770192	1.68696	0.906685	0.981535	1.39354	1.6181	0.988963	1.08624	1.5845	1.41491	1.22118	1.43393	1.48809	1.72914	1.44772	1.55077	1.32891	1.29659	0.965087	1.74803	2.00362	2.05612	1.34548	1.50831	1.74801	1.50513	1.70241	1.5621	1.46698	1.24803	1.84001	1.37549	1.72409	1.98073	1.9737	2.15134	1.65264	1.62063	1.61188	1.27059	1.11816	1.20849	1.29781	1.41812	1.4925	2.01051	2.09844
ARRB1	1.7546	1.88403	1.15103	1.08887	2.3302	0.989123	1.92664	1.46101	1.37358	1.45835	1.41617	1.03355	1.49754	1.81118	1.59079	2.6002	0.813209	2.01816	2.67256	2.54495	1.2859	2.6023	1.70574	1.81395	1.53293	1.23091	1.44224	2.48163	1.21815	1.8388	1.59965	2.42125	1.96935	1.9628	1.67345	1.7429	1.2665	1.41453	1.86413	1.53864	2.60272	1.04234	2.58952	2.0925	2.01028	2.14562	2.21388	1.42921	1.24994
ARRB2	7.08736	4.40276	3.62605	4.96731	7.53582	6.54113	4.75847	4.99258	6.81127	5.94051	7.35509	6.51195	5.86385	6.31748	5.39922	7.15674	5.59386	6.49292	6.57898	11.3509	7.57967	8.60168	7.80435	3.95442	7.31191	6.73	5.56731	4.68545	3.82757	4.4184	8.86258	6.91005	8.63048	6.83042	5.52574	4.67438	4.03023	4.61399	7.1096	7.8503	6.99816	4.39397	5.71903	11.7974	6.74173	8.98303	9.05757	9.61189	5.3452
ARRDC1	0.790101	0.219222	0.169981	0.355439	0.542206	0.442597	0.983542	0.495893	0.129215	0.612603	0.556404	0.577835	0.742659	0.690259	0.448027	1.05751	0.652812	1.30835	0.355762	0.902333	0.206714	1.45723	0.691202	0.832405	0.715358	0.782924	0.530702	1.05721	0.302679	0.939186	0.370068	0.553501	0.853805	1.02364	0.542813	0.633934	1.19001	0.878792	0.898315	0.619811	0.404744	0.247222	0.806685	0.784456	0.293443	0.833634	0.717991	0.937848	0.642295
ARRDC2	1.74668	0.609207	1.13683	0.762599	1.33666	0.361752	0.762582	0.853912	0.686483	1.31419	0.74417	0.856724	0.923702	0.897566	0.622523	0.963038	0.600324	1.06936	0.764612	0.918127	0.591345	1.49423	1.19996	1.36071	1.5258	1.95151	0.954159	1.03029	0.909674	1.12888	1.48143	0.94529	0.867033	0.811169	1.01782	1.32038	1.14428	0.951468	1.03806	0.7354	1.81182	0.467957	0.494501	0.990436	0.833532	0.924553	0.963799	0.97095	1.06869
ARRDC3	4.21402	4.13124	3.69381	5.9551	4.83046	4.87922	3.07416	4.15087	7.55585	2.44585	5.53583	3.97901	4.71424	3.10103	5.1278	2.21828	3.90321	5.58105	3.68362	4.7214	4.96703	3.45181	6.22574	2.82354	3.47725	3.00327	2.06283	2.47317	3.68193	3.67083	3.30592	2.84016	4.39487	6.12421	3.64038	4.64496	4.05913	4.18409	2.94265	7.77055	3.5516	4.41776	5.66599	3.86721	3.64507	5.72636	4.63079	5.66488	2.60443
ARRDC4	0.485011	0.204542	0.370064	0.497457	0.762937	0.412961	0.203929	0.277612	0.421969	0.142896	0.330366	1.16811	0.0602547	0.439116	0.250819	1.16379	0.152275	0.591873	0.181058	1.29093	1.10904	0.444977	0.362766	0.119487	0.261268	0.29884	0.377131	0.758784	0.282414	0.412374	0.867857	0.242798	1.20702	0.626365	0.506465	0.191363	0.463471	0.63359	0.203196	0.322885	0.870862	0.288334	0.376334	0.652298	0.101949	1.41783	0.817733	0.700038	0.288941
ARSA	0.72951	0.516859	0.190841	0.830433	0.540984	0.559024	0.276059	0.61242	0.707223	0.257917	0.447216	0.283817	0.598156	0.369869	0.226353	0.262571	0.137423	0.200305	0.326797	0.472762	0.783274	0.267718	0.54564	0.485249	0.943142	0.419522	0.461221	0.273911	0.19115	0.40695	0.31161	0.389541	0.326788	0.712735	0.349522	0.525945	0.0589427	0.326739	0.148994	0.932533	0.417522	0.104085	0.509443	0.261632	0.276016	0.399015	0.429368	0.421174	0.589124
ARSB	0.442772	0.570703	0.21718	0.132456	0.0746244	0.565494	0.349068	0.351994	0.275157	0.413095	0.215425	0.8408	0.192525	0.233843	0.457945	0.354146	0.139013	0.371475	0.523418	0.213497	0.51709	0.394944	0.24378	0.245435	0.397565	0.33344	0.296274	0.346351	0.225589	0.235288	0.212771	0.26171	0.308959	0.261046	0.258376	0.186608	0.298125	0.206576	0.202891	0.412671	0.335399	0.157934	0.17178	0.297742	0.232676	0.169265	0.318967	0.186819	0.211235
ARSD	0.124624	0.354761	0.275081	0.0718997	0.189036	0.119374	0.560022	0.249664	0.278807	0.275378	0.354709	0.181819	0.452862	0.524665	0.386683	0.205588	0.22009	0.278025	0.261691	0.389393	0.250891	0.142921	0.157634	0.20724	0.302098	0.134377	0.254373	0.197407	0.163272	0.357614	0.0798495	0.280741	0.223304	0.157446	0.129321	0.291673	0.0755199	0.209316	0.139502	0.485347	0.346791	0.200037	0.326359	0.246201	0.726934	0.247371	0.309485	0.370992	0.146288
ARSG	0.915646	0.946904	0.671774	0.717368	0.939137	0.374417	0.817917	0.404296	0.737586	0.604494	0.289467	0.331251	0.687828	0.442558	0.659853	0.674503	0.751681	0.652583	0.967097	0.532162	0.31505	0.528016	0.486269	0.434536	1.60917	0.550824	0.901776	0.585254	0.605576	0.858886	0.660477	0.532682	0.683193	0.657384	0.677601	0.580726	1.04783	0.726055	0.78969	0.976196	0.705285	0.624471	0.535311	0.741556	0.355685	0.911641	0.613024	0.552886	0.531559
ASAH1	2.1493	2.47542	1.50385	1.26885	1.06208	1.74529	1.01001	1.77925	1.482	1.14757	1.55478	1.83642	1.32689	1.07773	2.38046	0.976335	1.38299	1.76683	1.69926	1.82309	2.33421	2.21902	1.18501	1.08888	0.920163	1.15215	1.69601	1.25341	0.711596	1.15	1.18567	1.22408	1.89705	2.17575	1.43225	1.51596	1.01793	1.21933	1.1439	1.48784	1.1566	0.822546	1.9969	1.43212	1.66922	1.72263	2.26917	2.33372	1.25504
ASAP1	1.64189	2.46723	1.56608	3.05573	2.51972	2.32585	2.27215	1.79692	1.54945	2.53891	1.83834	2.48467	1.55642	1.74997	2.3229	2.31155	1.97629	1.77576	3.33581	2.33928	4.07156	2.98857	2.53655	1.72631	1.87063	1.08955	1.72701	2.82428	1.92413	1.7966	2.40974	2.49409	1.76935	2.89425	1.67246	1.83942	2.08983	2.97003	1.75393	2.93371	1.61631	1.76886	2.18868	3.22049	2.4632	2.31522	2.60051	3.22276	2.01303
ASB1	1.18325	0.403816	0.260927	0.477409	0.209197	1.0191	0.456468	0.40598	0.231408	0.313456	0.466321	0.221743	0.743484	0.514451	0.55019	0.638224	0.33403	0.510381	0.347523	0.370968	0.569227	0.460937	0.403407	0.524214	0.620877	0.54628	0.448974	0.374506	0.619496	0.452292	0.114443	0.431697	0.28579	0.534376	0.421803	0.434321	0.823813	0.297824	0.216084	0.17707	0.440388	0.63249	0.490156	0.381565	0.260908	0.408786	0.334295	0.255934	0.610347
ASB16-AS1	0.393443	0.520086	0.192984	1.28628	0.0994656	0	0.325687	0.36595	0.77018	0.347752	0.301493	0.410008	0.19246	0.400739	0.305194	0.472036	0.20845	0.236314	0.495703	0.290258	0.132012	0.51889	0.367845	0.272611	0.079478	0.060605	0.286809	0.138494	0.57989	0.51746	0.283599	0.393917	0.286398	0.248534	0.435013	0.272383	0.417234	0.41302	0.498363	0.648265	0.223545	0.210508	0.0429305	0.291028	0.186078	0.182224	0.271914	0.372667	0.214858
ASB3	0.0975063	0.172708	0.127538	0.850071	0.262938	0.871723	0.18458	0.20464	0.254497	0.201093	0.113857	0.352254	0.272555	0.141247	0.201695	0.116984	0.0597683	0.356969	0.291198	0.14669	0.174487	0.238554	0.249178	0.432389	0.0525251	0.480629	0.303273	0.114409	0.298072	0.310888	0.239486	0.195248	0.174714	0.180673	0.207591	0.335753	0.196957	0.818849	0.245102	0.116843	0.213376	0.347799	0.226974	0.201076	0.22639	0.204829	0.0986379	0.211103	0.187174
ASB6	0.947216	0.503328	0.46461	0.368227	0.478928	0.725852	0.18602	0.135543	0.264888	0.393849	0.311077	0.28436	0.608974	0.656053	0.440854	0.454781	0.267651	0.296635	0.371284	0.394616	0.169504	0.359284	0.433952	0.42004	0.765382	0.40854	0.718116	0.53348	0.186145	0.679521	0.227589	0.284507	0.445534	0.389995	0.407511	0.294327	0.286998	0.238639	0.311573	0.13242	0.478346	0.35476	0.785501	0.496825	0.507716	0.338431	0.400012	0.55902	0.430418
ASB7	0.542339	0.780276	0.522978	0.504726	0.456157	0	0.659647	0.430146	0.872725	0.61618	0.466876	1.17347	0.802399	0.545778	0.731632	0.295199	0.463499	0.309644	0.621314	0.661051	0.73384	0.451479	0.544662	0.636473	0.728985	0.0505345	0.526133	0.493157	0.75216	0.7845	0.407261	0.492691	0.644835	0.459811	0.501824	0.834796	0.804098	0.275506	0.608831	0.246084	0.48158	0.663891	1.1455	0.617701	0.827509	0.54266	0.656203	0.577092	0.57004
ASB8	0.997962	1.26071	1.20878	0.989069	0.758456	1.43687	0.810926	1.41227	0.602968	0.473521	0.938358	2.45023	0.576047	0.843972	1.49606	1.54263	4.84417	1.21357	0.690172	0.557977	0.527284	0.860151	0.711251	0.773269	0.865777	0.56116	1.07848	1.13149	1.26338	0.871148	1.25289	1.23377	1.1143	0.866345	0.770043	0.709071	1.82438	1.61966	0.606007	0.463085	1.00108	0.687938	0.654716	0.871358	1.55404	1.02087	1.22679	1.27587	1.01626
ASCC2	1.8155	0.851745	3.09286	5.25467	9.13286	3.56244	12.1248	4.54969	4.34121	8.00365	6.64381	5.12093	3.13572	4.80264	2.06961	8.98115	3.65527	5.73454	4.99138	3.41715	3.79788	5.94693	5.03971	0.851503	3.13579	4.78237	2.74236	8.70874	3.49645	3.89172	4.52762	3.63418	2.86037	2.99167	3.65746	1.92411	1.19998	3.53065	6.15421	4.90282	5.38189	3.46875	4.30005	5.0127	4.43305	4.04008	5.381	5.04786	1.76078
ASCC3	0.321323	0.793242	0.567473	0.502423	0.226437	0.428977	0.670824	0.430996	0.647066	0.577259	0.387156	0.530859	0.417727	0.640634	0.477664	0.570884	0.369089	0.666066	0.384255	0.55073	0.317226	0.539338	0.583667	0.69478	0.633561	0.713811	1.09776	0.472929	1.95576	0.617923	0.802266	0.50443	0.469659	0.763817	0.74438	0.875725	1.22123	0.368176	0.744727	0.290687	0.512696	0.758779	0.39093	0.498889	0.753091	0.503112	0.432447	0.444754	0.659585
ASF1A	0.676405	0.641831	0.590925	0.585362	0.256501	0.971868	0.55992	0.483954	0.283734	0.747318	0.592374	0.493419	0.570702	0.528195	0.393516	0.507202	1.0751	1.16077	0.75752	0.540404	0.378258	0.349072	0.569159	0.187469	0.549793	0.52096	1.08478	0.714295	0.66463	0.646993	1.16487	0.211631	0.530249	0.299092	0.678759	0.873418	1.43461	0.994068	0.482744	0.405271	0.170792	1.08571	0.516641	0.341137	0.266587	0.80337	0.303249	0.549161	0.352593
ASH1L	1.48726	1.35395	1.42758	1.28053	1.65468	1.39959	1.02171	1.25807	1.66996	1.16512	1.27947	1.43513	1.45082	1.72862	2.0481	1.65288	0.82914	1.47358	1.62436	1.6577	1.57399	1.20157	1.43806	1.43284	1.4498	1.60486	1.91716	1.99028	1.07852	1.42068	1.55517	1.90739	1.40787	1.44358	1.69295	1.98339	2.0975	1.52927	1.64207	1.35374	1.60513	1.15566	1.44183	1.58588	1.6515	1.65518	1.2607	1.34429	2.01768
ASH2L	0.734959	0.851552	0.683048	0.565364	0.586749	0.592841	1.57358	0.819215	0.259618	1.60692	1.10098	0.644971	0.497381	0.945586	0.360068	0.904982	0.327906	1.38074	0.844756	1.07457	1.00371	1.20663	0.672677	0.819683	1.37527	1.00103	0.857225	0.890044	0.456104	1.22262	0.793104	0.910634	0.727769	0.860107	0.705691	0.830398	0.328169	0.649696	0.875127	0.474357	0.80091	0.704541	0.607793	0.967636	0.682999	0.980212	0.939143	0.879346	0.990914
ASMTL	0.312181	0.0947918	0.1225	0.291152	0.378826	0.239225	0.472539	1.03639	0.209523	0.386299	0.450133	0.416417	1.04715	0.423962	0.435887	0.299634	0.617481	0.55716	0.349619	0.368494	0.335189	0.22913	0.443644	0.138436	0.605402	0.884814	0.509762	0.351646	0.327197	0.418049	0.36004	0.312558	0.447499	0.536385	0.51775	0.947306	0.756706	0.734068	0.367844	0.448907	0.441424	0.467684	0.686561	0.587794	0.472466	0.313963	0.310961	0.473115	0.557939
ASNSD1	0.400901	0.735562	0.950544	0.542098	0.265605	4.72519	0.103384	0.836881	0.597893	0.170984	0.679021	0.218971	0.423698	0.830201	1.17316	0.504349	0.68454	0.512597	0.26417	0.478011	0.453337	0.361871	0.815189	0.876638	1.85064	0.288163	0.88368	1.97581	1.0461	0.842569	0.592629	0.326342	0.986501	0.807958	0.790299	0.99083	0.733871	0.358664	0.498193	0.814887	0.663167	0.220329	0.599371	0.534928	0.269267	0.699603	1.05928	0.804433	0.948633
ASPH	0.348982	0.367575	0.711638	0.253113	0.282323	0.0764072	0.254689	0.279709	0.178455	0.299642	0.248867	0.340865	0.178376	0.25236	0.54185	0.151523	0.154959	0.229031	0.0781665	0.476203	0.339807	0.211872	0.191333	0.254241	0.177249	0.15359	0.405722	0.184374	0.156758	0.200284	0.277976	0.209642	0.436475	0.35118	0.196203	0.248008	0.193351	0.234458	0.298418	0.430136	0.201412	0.234734	0.409079	0.675859	0.088027	0.405323	0.297625	0.251042	0.240374
ASXL1	0.483477	0.814087	0.613246	0.800455	0.388466	0.674608	0.545134	0.593892	0.465518	0.905437	0.61678	0.840779	0.599538	0.847762	0.633234	0.746971	0.361825	0.714172	0.647051	0.589036	0.386683	0.684744	0.861401	0.674303	1.18376	0.982965	0.690754	0.884828	0.629191	0.795928	0.81711	0.598619	0.555813	0.5743	0.735726	0.820623	0.620848	0.833399	0.942561	0.287706	0.687067	0.496713	0.44711	0.697469	0.534957	0.572803	0.366529	0.606442	1.04439
ASXL2	1.38537	0.983302	1.40623	1.14506	0.93641	0.887	0.750894	0.832291	1.12832	0.91135	0.86966	1.06277	0.725608	0.943181	1.09809	1.0947	1.16812	0.916515	1.24068	1.21766	1.25761	1.19415	1.43617	1.58992	0.908581	1.45697	1.06215	1.16455	0.888224	1.36025	1.26169	1.43984	1.10619	1.03979	1.24968	1.23583	1.39648	0.928503	0.997592	1.35712	1.25681	0.715712	0.779272	0.926292	1.01557	1.41327	0.990044	1.14737	1.43635
ATAD1	0.76206	0.829768	0.72347	0.322416	0.268294	0.437975	0.396655	0.769214	0.681949	0.639884	0.350378	0.412956	0.340825	0.455367	0.502461	0.731431	0.377077	0.392329	0.512068	0.317479	0.340926	0.262184	0.371207	0.549141	0.308811	0.586608	0.592013	0.375554	1.89694	0.400907	0.781232	0.611718	0.476695	0.447722	0.652998	0.646574	0.877411	0.319985	0.748648	0.146228	0.346355	0.368724	0.299347	0.394052	0.432498	0.473962	0.336394	0.329975	0.52209
ATAD2	0.431637	0.213149	0.151227	0.189734	0.530019	0.35439	0.233341	0.19412	0.137951	0.136254	0.407597	0.107359	0.244744	0.318217	0.334821	0.33291	0.392032	0.169342	0.103586	0.246325	0.193103	0.242249	0.172952	0.29396	0	0.379934	0.287682	0.368993	1.69649	0.235924	0.227175	0.146896	0.151921	0.358351	0.238624	0.290848	0.186832	0.517835	0.247033	0.14794	0.186837	0.395903	0.242218	0.223911	0.136468	0.195834	0.324573	0.20025	0.336737
ATAD2B	0.500303	0.601067	0.613492	0.448995	0.672264	0.718836	0.512748	0.524999	0.863059	0.810699	0.556809	0.470628	0.559386	0.920022	0.472829	0.657236	0.589144	0.915795	0.739226	0.730944	0.652811	0.420753	0.667647	0.817111	0.741134	0.719273	0.778037	0.938957	0.464279	0.91721	0.647785	0.720046	0.478985	0.934893	0.758523	0.972666	0.732667	0.665237	0.889337	0.549553	0.684262	0.513056	0.800654	0.740138	0.618411	0.794169	0.592716	0.564144	1.01006
ATE1	0.53715	0.339796	0.150556	0.127895	0.168129	0.147007	0.133072	0.161048	0.0923736	0.146953	0.156806	0.173611	0.200197	0.135475	0.14881	0.159248	0.0542071	0.289898	0.272137	0.146523	0.148762	0.199472	0.126747	0.127606	0.413364	0.283685	0.328172	0.324137	0.184311	0.224949	0.524442	0.172864	0.178618	0.264733	0.242911	0.295911	0.217003	0.257768	0.274267	0.153255	0.244198	0.25621	0.16746	0.179974	0.137309	0.214565	0.246899	0.193823	0.243812
ATF1	1.23761	0.704608	0.227642	1.34681	0.0782209	0.889104	0.585414	0.664111	0.521357	0.410206	0.541927	0.257943	0.562157	1.03721	0.300004	0.603212	0.764978	0.87623	0.12994	0.486918	1.24576	0.390311	0.694253	0.42876	0.500009	0.714893	0.360848	0.272277	1.21606	0.147974	0.421262	0.348496	0.658341	0.595211	0.74416	0.92834	0.93746	0.519665	0.510395	0.370758	0.937485	0.66217	0.0675207	0.665783	0.341439	0.696031	0.597531	0.66986	0.583691
ATF2	1.17996	0.9824	0.896161	0.673439	1.57812	0.875036	0.936245	1.41708	0.894124	0.874717	1.11953	0.507723	1.12429	0.775383	1.57035	0.84608	0.32266	0.862443	1.10211	0.872156	0.578969	0.873034	0.946611	1.01274	0.430585	1.07882	0.766342	0.806117	1.41036	0.65535	1.06088	1.03947	1.10835	0.692466	1.0675	0.781929	1.0383	0.831094	1.28271	0.821006	0.71121	3.177	0.892755	1.02382	1.05611	0.765608	0.924121	0.741668	1.096
ATF4	1.8273	1.90666	5.83845	0.930074	3.89048	2.56784	3.17015	3.22185	2.81128	3.59868	3.9888	2.85943	2.75402	3.86158	3.50182	2.54939	6.12191	2.67843	3.88748	2.7783	1.57409	3.01606	2.32939	2.82828	3.04847	1.90985	2.81823	2.18218	2.92289	2.97276	2.19116	2.28634	2.45297	3.288	2.93472	1.93683	2.69543	2.91515	3.74349	2.3089	2.8744	2.77132	2.26398	2.98906	2.87588	2.88823	3.10848	2.92517	3.43617
ATF6	1.19381	0.687375	1.20063	0.979901	0.99521	1.02615	1.07519	0.95763	0.890222	0.74335	0.875988	0.985215	1.039	1.20911	1.17001	0.856896	1.03218	0.832273	1.12473	1.17508	1.37181	1.2939	1.08092	1.46651	0.604828	1.21987	1.23515	0.721127	0.712103	0.601886	1.31288	1.05591	0.980889	1.10133	0.89707	1.2471	1.60126	1.26309	1.18339	1.35506	1.12379	1.14962	0.95628	1.47644	0.996846	1.14629	0.917946	1.29588	1.19776
ATF6B	1.38739	1.60253	2.44762	1.91814	3.53787	0.69335	2.34904	1.44161	1.28515	1.07038	1.53216	1.50615	2.11213	1.49066	1.68445	1.92421	1.04754	1.53202	2.36438	1.79609	1.74374	1.8816	1.51703	2.67491	1.75465	1.6662	1.46348	1.7411	1.15235	1.26934	2.24161	2.26473	1.01798	1.73751	1.7126	1.54708	1.59016	1.75771	1.52101	1.81869	2.40476	2.19461	1.12303	1.34667	2.16815	1.93155	1.74222	2.03833	1.48318
ATF7	0.313438	0.535016	0.598524	1.05441	0.471275	0.105037	0.283476	0.451259	0.429314	0.242305	0.467315	0.621539	0.44445	0.394638	0.616708	0.559135	0.426045	0.498386	0.598963	0.618633	0.613218	0.499543	0.540926	1.06371	0.797448	0.33782	0.511595	0.475267	0.610569	0.471997	0.412775	0.698999	0.454371	0.475513	0.4647	0.417626	0.365474	0.506492	0.665423	0.361356	0.513106	0.586707	0.966969	0.523777	0.414895	0.645273	0.685542	0.534177	0.598858
ATF7IP	1.96671	1.8344	1.83354	2.20535	1.46698	1.46797	1.41832	1.71625	1.53361	2.05446	1.9178	1.67251	1.82612	1.63742	2.79519	2.01408	1.85925	1.77927	1.90387	1.67244	1.65751	1.53512	1.62722	2.36903	1.53445	1.43402	2.28328	2.56242	2.48793	1.71546	1.86378	2.19446	1.81429	1.98862	1.88734	2.23645	2.46686	1.93055	1.7378	1.81719	1.89346	1.9608	1.83217	1.34119	1.94095	1.89889	1.50589	1.85747	2.21898
ATF7IP2	0.342515	0.156004	0.269362	0.158087	0.346363	0.524939	0.421244	0.31368	0.114941	0.211917	0.209975	0.256994	0.478709	0.316307	0.159414	0.246561	0.145174	0.258627	0.172616	0.154585	0	0.314243	0.288208	0.493635	0.387466	0.126625	0.479405	0.144681	0.71798	0.262097	0.405997	0.291489	0.138089	0.208324	0.473382	0.497563	0.705699	0.287641	0.444779	0.123132	0.224861	0.36652	0.179393	0.318722	0.21599	0.208495	0.311841	0.222466	0.48292
ATG12	0.621019	0.712131	0.484367	1.62162	0.424398	0.662126	0.326972	0.865753	0.552307	0.240023	0.594576	0.535114	0.607263	0.66383	0.746847	0.414662	0.802211	0.433969	0.471301	0.497101	0.309245	0.373716	0.572411	0.574743	0.47875	0.654076	0.575883	0.594685	0.517493	0.572296	0.648527	0.408239	0.828093	0.773937	0.531995	0.995198	0.873646	0.704892	0.430517	0.595157	0.561016	0.554765	0.517199	0.424984	0.35821	0.516207	0.611033	0.614655	0.598543
ATG13	1.8135	0.854467	1.05013	0.697514	0.663987	1.5574	0.621182	0.626389	0.419704	0.773812	1.15047	0.588852	0.786599	0.738852	0.679112	0.923357	1.36943	0.725655	1.2431	0.989064	0.97917	0.961041	0.819362	0.381297	1.21271	1.09812	0.802313	1.23781	1.18795	1.1664	0.775607	1.04871	1.09249	0.869044	0.819044	0.741937	0.985264	1.05034	0.817896	0.711887	1.04213	0.905217	0.736931	1.00524	0.966148	1.14197	0.954742	1.0831	0.59607
ATG14	0.217813	0.429893	0.213674	0.368613	0.132156	0	0.535756	0.22441	0.292375	0.731568	0.381506	0.254221	0.340952	0.366796	0.506872	0.418116	0.807838	0.358834	0.207694	0.28735	0.194887	0.219817	0.340185	0.531236	0.351997	0.268411	0.349196	0.521364	0.228289	0.375014	0.36285	0.26169	0.312225	0.409007	0.485783	0.632821	0.316778	0.2195	0.461968	0.626415	0.461979	0.466155	0.190134	0.468698	0.137352	0.403523	0.25239	0.188627	0.320075
ATG16L1	0.362	0.549633	0.248587	0.529088	0.402674	0	0.582195	0.540036	0.323946	0.447946	0.301177	0.694125	0.364278	0.491619	0.493604	0.542891	0.46058	0.546678	0.364871	0.4273	0.259119	0.298908	0.46184	0.682244	0.234006	0.669141	0.464444	0.280337	0.189706	0.657893	0.661036	0.416802	0.437832	0.530515	0.75047	0.340022	0.833591	0.851213	0.420029	0.260273	0.639834	0.317994	0.315997	0.517498	0.410898	0.344904	0.459416	0.391869	0.517581
ATG16L2	3.18627	2.20714	4.15393	2.92541	4.7579	4.68384	2.10077	2.42907	2.8034	2.27844	2.13105	4.39275	2.77164	4.01164	4.02468	3.29196	1.66997	3.81437	3.52713	4.17674	4.08226	3.76443	4.89906	4.02271	3.96661	4.06668	3.32449	2.42326	2.79415	3.58242	3.60277	4.5617	4.04036	4.03087	3.2638	3.88734	1.81897	2.36799	3.35403	5.16769	3.08988	1.56731	3.92075	5.52213	3.02716	4.13726	3.66717	4.2604	5.09823
ATG2A	0.475083	0.339426	0.438642	0.687916	0.521594	0.214151	0.60808	0.511868	0.844029	0.370511	0.477248	0.442665	0.5312	0.493383	0.41252	0.637043	0.27638	0.306931	0.35992	0.915413	1.02519	0.718104	0.695002	0.340797	0.541948	0.378818	0.521524	0.295115	0.439354	0.641541	0.895287	0.475656	0.454738	0.649634	0.589601	0.410478	0.305047	0.328564	0.586134	0.703248	0.46572	0.247189	0.512288	0.323228	0.211473	0.465961	0.624519	0.756297	0.460613
ATG2B	0.590431	0.547839	0.497092	0.309315	0.419245	0.470663	0.363163	0.442506	0.480963	0.422457	0.316978	0.591469	0.291911	0.571375	0.607458	0.497404	0.151858	0.474324	0.300938	0.437129	0.52995	0.274708	0.434582	0.561755	0.570735	0.558201	0.411918	0.518886	0.201706	0.469995	0.522542	0.540079	0.444729	0.356955	0.579787	0.727956	0.558297	0.206321	0.42489	0.387711	0.414293	0.328624	0.160849	0.318026	0.319883	0.378065	0.228944	0.448793	0.567155
ATG3	0.89567	0.932314	0.597484	0.854347	0.507209	1.3727	1.22017	1.02533	0.923243	1.55164	0.925589	0.752111	0.779328	1.15799	1.32239	0.945637	0.50617	1.5976	0.983018	1.4715	2.53242	1.28266	0.783804	0.678261	0.694776	0.397345	1.08646	1.13501	0.610187	1.02807	1.2821	1.02571	0.908446	1.4484	0.974906	0.844279	1.1395	1.14331	0.844142	1.57897	0.597059	2.18524	2.26799	1.0504	1.26517	1.28954	1.28496	1.3574	1.03872
ATG4B	0.362748	0.125166	0.355856	0.253674	0.434485	0.379055	0.311977	0.113253	0.258216	0.320622	0.432261	0.192447	0.331846	0.349322	0.537187	0.41695	0.139772	0.430096	0.276988	0.469397	0	0.317678	0.23432	0.32903	0.532927	0.203188	0.230778	0.18573	0.21602	0.441603	0.485971	0.448169	0.354534	0.149984	0.492229	0.425821	0.39967	0.166163	0.147656	0.4742	0.287404	0.38817	0.374222	0.319326	0.311929	0.376825	0.245649	0.464073	0.4715
ATG5	0.348385	0.587693	0.037974	0.238216	0.27401	0.741575	0.366207	0.576072	0.346401	0.240705	0.610207	0.2259	0.822341	0.189251	0.240215	0.255431	0.328138	0.28575	0.216757	0.255337	0.103906	0.266357	0.347433	0.300397	0.500452	0.0238508	0.31605	0.247448	0.202856	0.407288	0.310026	0.368182	0.494345	0.627799	0.334264	0.423426	0.703717	0.130031	0.28279	0.0463858	0.41095	0.248534	0.473063	0.17713	0.219691	0.225386	0.331068	0.209516	0.55346
ATG7	0.631751	0.536087	0.388983	0.305018	0.820884	0.629112	0.656462	0.382994	0.471271	0.854269	0.683659	0.826422	0.609601	0.450988	0.980405	0.690543	0.595221	0.498256	0.738836	0.847467	0.709564	0.80726	0.620954	1.12644	0.360445	0.839829	0.52029	0.558303	0.357146	0.758548	0.611326	0.719555	0.643094	0.753761	0.803394	0.648009	0.418436	0.828383	0.940272	0.922574	0.71629	0.795572	0.778785	0.879037	0.456437	0.760249	0.793119	0.617021	0.644687
ATG9A	0.413168	0.70363	0.681868	0.499036	0.789286	0.710179	0.920578	0.875266	0.43503	0.778182	0.833407	0.515278	0.578484	0.789412	0.251612	0.861717	1.43956	0.429334	1.15454	0.916996	0.580454	0.999051	0.843443	0.980071	1.10357	0.518428	0.486423	1.04392	0.849922	0.753495	0.763279	0.904684	0.745754	0.535504	0.71533	0.352059	0.561603	0.544802	1.15746	1.55425	0.686573	0.60447	0.566293	0.935821	1.02273	0.772622	0.933599	0.471133	0.58892
ATIC	0.346638	0.263136	0.226701	0.0888831	0.759485	0.221357	0.491901	0.595229	0.734701	0.534388	0.581927	0.626136	0.904345	0.785121	0.542809	0.596233	0.571361	0.518162	0.452908	0.4212	0.103384	0.397531	0.702185	0.512385	0.186728	0.605147	0.66661	0.73211	1.28174	0.607868	0.370165	0.520583	0.504828	0.525518	0.590864	0.811285	0.420113	0.194074	0.624292	0.415378	0.320928	0.556396	0	0.761773	0.327883	0.397544	0.286904	0.312699	0.608047
ATL2	0.376767	0.429011	0.29569	0.347792	0.2667	0.144358	0.356438	0.180251	0.16858	0.49952	0.263968	0.345517	0.442328	0.26607	0.292259	0.203413	0.212922	0.465527	0.210975	0.222365	0.471956	0.501218	0.317029	0.208845	0.182663	0.232145	0.219723	0.486362	0.246806	0.0461583	0.277614	0.454543	0.33755	0.304637	0.406188	0.628266	1.09282	0.0632811	0.301882	0.0451483	0.323454	0.285669	0.295998	0.222954	0.594036	0.249287	0.228684	0.203927	0.456394
ATL3	1.15211	1.9555	1.10197	1.24475	0.553945	1.52491	0.96034	1.25986	0.869906	0.712823	1.09831	1.44075	1.03055	1.08743	1.09784	0.898438	0.691788	0.990565	1.19602	0.879959	1.15971	0.938101	0.984719	1.46884	0.894874	0.97608	0.739078	1.46135	0.943382	0.735344	0.747415	1.13908	1.42196	0.902438	1.06874	0.656394	1.46766	0.967535	0.814522	0.890284	0.933896	1.94175	0.678855	0.996701	1.14427	1.03674	0.906069	0.717125	0.829355
ATM	1.53039	2.04177	1.68954	1.70039	1.26303	1.78036	0.887894	1.38736	1.66777	1.2684	1.35335	1.50555	1.45356	1.83118	1.55941	1.75968	1.19424	1.47892	1.38529	1.1419	0.898115	1.04964	1.78327	1.8016	1.53155	1.61334	1.51617	1.9563	1.88006	1.62536	1.10617	1.71574	1.30306	1.5683	2.08554	2.36795	1.81323	1.39941	1.46996	1.25056	1.81853	1.69116	1.3868	1.17667	1.12027	1.2643	0.93161	1.14468	2.15811
ATMIN	0.524609	0.27927	0.240166	0.699491	0.353668	0.53601	0.562476	0.52048	0.23473	0.432773	0.995445	0.437357	0.961088	0.59554	0.37981	0.608423	0.938828	0.696212	0.352513	0.61924	0.500686	0.561523	0.372763	0.458017	0.847795	0.668025	1.14218	0.566306	1.05387	0.661874	0.582624	0.441546	0.579671	0.305507	0.680126	0.501096	0.720582	1.02113	0.486275	0.502914	0.724133	0.823349	0.463197	0.348069	0.485198	0.50449	0.50175	0.115804	0.632008
ATN1	0.0855753	0.194883	0.251848	0.230399	0.589375	0.163941	0.526226	0.342873	0.909379	0.30255	0.206096	0.285371	0.263126	0.430001	0.0995713	0.256674	0.0604515	0.32308	0.143756	0.237675	0.306273	0.255163	0.40804	0.521787	0.622324	0.266087	0.413751	0.150615	0.280285	0.460155	0.0959528	0.128882	0.35109	0.216227	0.262413	0.193376	0.674143	0.461503	0.19159	0.307637	0.411457	0.0457863	0.186751	0.11567	0.135791	0.240221	0.122493	0.092636	0.305885
ATOSA	1.00031	0.69726	1.18243	1.21402	1.28123	0.851667	0.546745	0.636148	1.08806	0.491167	0.661863	0.667121	0.820964	0.90121	0.948327	0.853398	0.376852	0.978137	0.560107	0.756291	0.517101	0.793585	0.835432	0.763914	0.466982	0.766966	0.88779	0.876331	1.94837	1.19064	0.76907	0.747382	0.906949	0.936187	1.14995	1.1863	0.538792	1.14928	0.947747	0.508003	0.9426	0.666005	0.795535	0.645722	0.728893	0.605934	0.823675	0.794047	1.10793
ATOSB	1.13389	0.547842	1.28449	1.61125	1.35421	0.263128	2.01405	0.876085	1.1766	2.0638	0.641678	1.09	0.59509	0.942088	0.266357	1.02206	0.436616	1.3843	1.05752	1.3712	0.679291	0.913593	0.898898	0.53294	1.22081	1.10017	0.640798	1.25705	1.43956	0.712064	0.648746	0.825093	1.04311	0.577627	0.664398	0.546221	0.749086	1.00978	1.06816	0.829072	0.797659	0.624648	0.809314	1.27678	1.23161	0.981637	1.28955	1.00361	0.618017
ATOX1	1.00279	0.507486	0.327916	0.44998	0.0845049	0.640368	0.158114	0.430487	0.233692	0.517032	0.384218	0.766345	0.397101	0.204278	0.356523	0.927398	0.590322	0.520087	0.514731	0.324425	0.149541	0.440843	0.39846	0.648501	0.202571	0.231702	0.925947	0.529483	0	0.559527	0.294486	0.167334	0.336906	0.401201	0.475704	0.416884	0.810235	0.363255	0.295398	0.150227	0.432119	0.178845	0.0729465	0.134866	0.289832	0.287515	0.37942	0.271383	0.149352
ATP10A	0.0741142	0.129459	0.363531	0.219903	0.314153	0.040567	0.130335	0.206049	0.248711	0.252671	0.166925	0.150056	0.228851	0.185616	0.194925	0.393785	0.179504	0.290712	0.237706	0.0808669	0.0189467	0.233131	0.237574	0.352133	0.309749	0.3271	0.160538	0.171439	0.152584	0.19242	0.31884	0.247124	0.118571	0.176852	0.301441	0.369138	0.333975	0.302311	0.18756	0.177623	0.315891	0.249255	0.120149	0.176569	0.155598	0.114913	0.0993713	0.137536	0.296456
ATP10D	0.576201	0.333257	0.251079	0.274388	0.332957	0.453245	0.33745	0.392629	0.460383	0.51897	0.300367	0.274497	0.40373	0.670729	0.514311	0.905277	0.348888	0.357856	0.546794	0.24767	0.270053	0.553886	0.492539	0.456276	0.177366	0.659336	0.70406	0.328385	0.143789	0.419921	0.237334	0.404204	0.393423	0.221853	0.470199	0.500448	0.332541	0.645185	0.62737	0.295914	0.277125	0.411055	0.239514	0.46496	0.707347	0.312256	0.368841	0.449531	0.474036
ATP11A	0.737262	1.12285	1.28887	1.20072	1.32075	0.607921	1.04845	1.17041	1.38707	0.892338	0.874662	1.5629	1.08842	1.07686	1.0655	1.15436	0.781798	1.24142	1.63154	1.37465	1.31917	1.46623	1.32358	1.67854	1.16035	1.16373	1.15445	1.17031	1.06339	1.09582	1.22514	1.28151	1.20376	1.01575	0.913445	1.10993	1.07168	0.845649	1.47955	1.5235	1.14477	0.885261	1.78072	1.4156	1.2671	1.20018	1.23164	1.37157	0.976393
ATP11B	1.89362	2.80031	1.82624	2.19013	1.00529	2.19166	1.55537	1.70416	1.89237	1.65317	1.66573	1.52838	1.719	1.82696	2.46259	1.99154	1.88518	1.46273	1.957	1.91873	2.34556	1.78062	2.21789	1.72044	1.2091	1.85971	2.26195	1.92278	2.04243	1.27631	2.01796	1.71093	1.85573	2.00315	1.95389	2.56446	2.15492	1.84092	1.71264	2.36986	1.50558	1.37685	1.70555	1.96163	1.67098	1.3697	1.79191	1.67656	2.44196
ATP11C	0.945452	0.314151	0.695617	0.295459	0.179264	0.226406	0.139756	0.304404	0.46269	0.417828	0.478684	0.640418	0.476827	0.34507	0.412531	0.178149	0.297063	0.365058	0.34746	0.314938	0.237921	0.298173	0.265182	0.49165	0.430425	0.527928	0.34744	0.491482	0.0774161	0.282606	0.293422	0.384553	0.37058	0.349452	0.480608	0.604418	0.680351	0.101234	0.362563	0.288305	0.394163	0.252928	0.206326	0.476827	0.204944	0.337301	0.294697	0.223882	0.463504
ATP13A1	0.183313	0.218671	0.283681	0.282025	0.105927	0.200675	0.520265	0.677848	0.340996	0.25461	0.332546	0.392978	0.54169	0.320079	0.121882	0.188512	0.332986	0.179762	0.395928	0.118671	0.117156	0.240259	0.323922	0.464511	0.380884	0.338845	0.244352	0.424035	0.343089	0.408305	0.276853	0.263949	0.26981	0.369753	0.311261	0.443493	0.495581	0.219921	0.465343	0.156904	0.449639	0.19616	0.685788	0.332042	0.281549	0.239337	0.296223	0.198449	0.410827
ATP13A2	0.375046	0.349459	0.28616	0.224391	0.935952	0.638661	0.197116	0.458579	0.411385	0.257827	0.145979	0.120899	0.454267	0.334751	0.161478	0.174986	0.294374	0.200235	0.25668	0.380036	0.372857	0.254491	0.124674	0.349713	0.791142	0.499559	0.414676	0.146687	0.163785	0.478316	0.0134971	0.474458	0.308878	0.273763	0.254394	0.289225	0.404038	0.489938	0.166946	0.34957	0.315664	0.356738	0.618358	0.313008	0.383238	0.18749	0.413889	0.4511	0.284773
ATP13A3	0.442388	0.713239	0.498352	0.315722	0.14539	0	0.217627	0.170075	0.235878	0.288045	0.210473	0.263697	0.230415	0.25768	0.283992	0.293385	0.176045	0.322394	0.327421	0.222951	0.37735	0.24183	0.334824	0.500645	0.185878	0.283478	0.236252	0.533386	0.530605	0.247541	0.328561	0.35466	0.283672	0.228077	0.323704	0.323011	0.325267	0.451372	0.201033	0.160751	0.271062	0.564119	0.251007	0.387879	0.245806	0.322179	0.263803	0.186862	0.395905
ATP1A1	1.68455	2.58723	2.95098	1.41243	1.82517	0.97736	2.13437	2.02762	1.17771	2.41484	2.13882	2.42672	1.99064	2.22717	1.59951	2.01462	2.71998	1.93392	2.45169	1.80022	1.66874	1.46271	2.46279	2.30106	1.94359	2.07588	2.52622	2.35262	1.7193	1.8082	2.08157	2.06869	1.68801	2.15566	2.19868	2.26316	2.40623	2.73107	1.46836	1.18954	2.64046	1.76733	1.49674	1.28972	2.34551	1.23157	1.52152	1.10715	3.2556
ATP1A1-AS1	0	0.153163	0.045677	0.274599	0.0156949	0.0903977	0.0440493	0.159907	0.0520836	0.0685907	0.0679618	0.0776353	0.0607375	0.181269	0.0601965	0.0931045	0	0.127846	0.0260727	0.0754361	0.0555479	0.0925639	0.0783582	0.18927	0	0.124319	0.0543075	0.0655597	0.0203338	0.0742282	0.168667	0.116544	0.0904892	0.0627461	0.132993	0.140451	0.0376207	0.026068	0.051206	0.0371967	0.10973	0.116258	0.0677409	0.133591	0.108097	0.119122	0.072794	0.117608	0.101709
ATP1B3	0.977475	1.26993	0.738511	0.45041	0.338343	0.32049	1.10786	0.670286	0.561396	0.66539	0.586035	0.348671	0.674037	0.704298	0.129769	0.383064	0.827241	0.803846	0.983608	0.725989	0.748421	0.115112	0.65414	1.11278	0.682196	0.670002	1.46342	0.76554	1.42463	0.400045	0.589534	0.669975	0.824334	0.422703	0.901719	0.661556	0.608257	0.702452	0.551937	0.400935	0.506894	1.16361	0.730162	0.449982	0.632964	0.442754	0.784628	0.0918772	1.01324
ATP2A2	0.541481	0.71328	0.640557	0.514539	1.20386	0.244081	0.421864	0.530173	0.267222	0.605287	0.594448	0.411592	0.44517	0.566764	0.432381	0.601879	0.516209	0.379446	0.457327	0.475496	0.512989	0.27031	0.559856	1.04445	0.463271	0.193892	0.316125	0.594472	0.897191	0.59491	0.474491	0.483059	0.481326	0.507032	0.579064	0.573247	0.743827	0.588475	0.638027	0.496188	0.579065	0.852102	0.40795	0.389831	0.441885	0.47061	0.597616	0.379279	0.409906
ATP2A3	2.44771	2.55063	1.65115	2.63587	2.71769	2.79858	3.06365	3.12648	2.0155	3.0899	2.37792	2.8513	3.30225	2.51491	2.09144	2.90701	1.97025	2.57838	1.55377	2.41844	1.84695	2.43125	2.77483	3.34464	2.92541	2.07414	2.51788	2.28045	2.58367	2.882	2.50624	2.09506	2.08985	2.57114	2.46053	1.87101	1.96291	2.68719	2.20584	2.24525	2.26064	2.26837	1.94126	2.71329	2.56338	2.2439	2.41522	2.34376	2.87462
ATP2B1	1.5401	1.46405	1.87536	1.83986	1.53416	3.17064	1.1743	1.55255	1.29989	0.956749	1.78131	2.67548	1.40797	1.8567	2.37793	1.83712	1.52638	1.32923	1.83417	1.45619	1.06952	1.13158	2.25458	1.44493	1.18874	2.0008	1.39363	1.45645	1.9	1.13357	1.30344	1.55848	1.91959	1.41167	1.68724	2.35535	2.06079	1.50571	1.76595	1.26709	1.3796	1.5771	1.46655	1.60671	1.85488	2.00289	1.23192	1.36859	2.2491
ATP2B4	2.10102	2.52629	3.14374	2.3624	1.81711	1.5891	1.97292	1.75221	1.36345	2.65504	1.52068	2.07432	1.50686	2.23382	2.1098	2.31744	2.37872	1.90902	2.54898	2.75931	2.42176	1.52179	1.35352	2.92277	1.9307	2.5976	2.94815	2.46091	1.87146	1.59094	2.39123	2.78624	2.4961	1.41429	1.57716	1.6019	2.23364	2.2829	1.74395	3.35936	2.12447	1.57946	1.37301	2.28982	2.36318	2.47125	1.59047	1.42148	1.67216
ATP2C1	0.466186	0.494796	0.663919	0.715944	0.28613	0.394229	0.243349	0.382807	0.431602	0.568392	0.508899	0.466688	0.517695	0.8384	0.459774	0.573264	0.327077	0.451224	0.30248	0.410792	0.450497	0.507392	0.557947	0.684425	0.581973	0.618118	0.510036	0.325965	0.235901	0.688922	0.346107	0.347677	0.497123	0.610953	0.690441	0.599413	0.499729	0.388833	0.399497	0.15412	0.389703	0.522986	0.516442	0.48467	0.40552	0.349261	0.420346	0.389833	0.776397
ATP5F1A	1.08229	1.0063	1.56747	0.646887	1.09585	0.692015	1.21472	1.38807	0.919536	0.904612	1.21901	0.98709	0.86387	1.3081	1.11033	1.28795	2.03379	1.08745	0.943066	0.940487	0.987569	1.1139	1.06398	0.9789	1.15423	1.52088	0.950864	1.6861	1.52225	1.02468	1.09936	0.811691	1.12207	1.3178	1.23648	1.2711	2.06806	1.41565	1.59118	0.937857	1.49991	2.48199	0.613191	0.901489	1.46797	0.954183	1.1731	0.650435	1.46949
ATP5F1B	4.2983	5.12332	5.00906	5.91883	6.13242	8.99434	8.70373	6.37777	9.96954	6.13812	5.22526	9.37756	5.69453	4.67575	4.09711	7.73866	11.1674	5.30409	7.61315	6.68461	5.03249	5.40632	4.86502	4.98802	6.09379	7.65385	6.0464	5.43995	7.99138	6.36201	5.76564	5.59348	5.30912	5.28442	5.71129	4.02582	6.757	5.58559	5.509	5.3917	8.31685	5.52711	6.8531	4.94595	7.13509	4.97024	6.31762	5.08232	4.07892
ATP5F1C	1.13814	0.791972	0.977012	0.948465	0.575461	1.81699	1.25618	2.33436	1.06093	0.922135	1.16286	1.26513	1.26915	0.798591	0.882854	1.64997	0.535996	1.17189	0.866694	1.3171	1.00059	0.66798	0.762598	2.20808	1.22619	0.642826	1.88059	0.801608	2.23665	1.17937	0.820386	0.627346	1.01967	0.958591	0.891361	1.45182	2.06907	1.91159	0.916396	1.13653	1.48479	6.69845	1.32467	0.535738	0.777515	1.28018	1.81776	0.821362	1.51618
ATP5F1E	1.37941	1.36696	1.31103	1.174	1.62427	1.86995	2.53578	2.58926	2.07225	2.32283	2.15832	1.58036	1.52811	0.982943	1.52404	2.0102	2.55645	1.74482	1.54396	1.74171	1.11789	1.73915	0.545523	0.955238	0.974729	1.00872	2.26123	1.72084	1.6933	1.67804	0.662494	1.33716	1.03588	1.34984	0.738334	0.688431	1.98585	2.136	0.806074	1.1874	1.55549	3.28646	2.74534	0.892299	2.1021	1.70354	2.15945	1.49239	1.6501
ATP5IF1	0.590297	0.373412	0.579085	0.151361	0.298464	1.50781	0.465371	0.506814	0.990454	0.34783	1.2924	0.8202	1.26502	0.694784	0.610525	0.590178	0.277995	0.632297	0.771266	0.546492	0.352111	0.767227	0.551892	0.763575	1.74891	0.181856	0.229499	0.761887	0.257787	0.658733	1.10313	0.837261	0.52922	0.546893	0.679861	0.555792	0.238473	0.660968	0.440513	0.471571	0.496836	2.10555	0.944682	0.423408	1.11672	0.676986	0.678576	0.852002	1.13314
ATP5MC2	0.965368	2.08564	0.550058	1.03518	0.740755	0.64451	0.689593	1.70099	2.75972	1.04102	1.03002	0.491156	0.636821	0.700562	0.479056	0.741645	1.32293	1.38561	0.973326	0.679244	0.501695	0.771643	0.617833	0.497291	0.815525	0.621869	0.980985	0.59212	1.76304	1.44809	0.718607	0.954359	0.601136	0.538373	0.666058	0.587424	1.15526	1.78934	0.722668	0.873476	0.877817	2.10005	1.12575	0.372722	1.30826	0.57875	0.786794	0.667672	0.93531
ATP5MC3	1.11963	0.470737	0.49773	0.997411	1.25417	1.51199	0.586658	0.838962	1.65395	0.847069	0.987415	0.282808	1.0813	0.979257	0.746854	0.676356	0.796471	0.812644	1.04173	0.548004	0.504409	1.09044	0.843307	1.06246	0.468348	1.14626	0.263011	0.555634	0.590859	0.808845	0.722408	0.536202	0.984876	0.655239	0.763558	1.11309	1.11567	0.757483	1.23691	0.405323	0.690715	0.482602	0.492103	0.63687	0.428281	0.56696	0.577104	0.610257	1.07471
ATP5MF	1.01419	0.533559	0.302455	0.39528	0.415701	0.393766	1.94451	0.939518	0.114959	1.45046	1.02939	0.0856782	0.68945	1.02963	0.398597	1.04805	1.16158	1.83418	0.559502	2.10376	1.74712	0.800505	0.24713	1.13933	1.15255	0.569901	0.719205	1.22908	0.942496	1.76943	1.08649	0.874604	1.14237	0.983688	0.906121	0.759533	0.373664	0.848239	1.3549	0.859258	0.882284	0.769812	1.42626	1.40877	0.71187	2.07712	1.67172	1.22375	2.48894
ATP5MG	0.484675	0.210796	0.41105	0.268451	0.178496	0.384524	0.404237	0.338892	0.33824	0.370363	0.417556	0.305558	0.506308	0.297807	0.531329	0.180429	0.281143	0.311639	0.351978	0.345488	0.095035	0.253913	0.30244	0.638827	0.448756	0.559015	0.509831	0.381528	0.398317	0.461747	0.192981	0.209778	0.349593	0.275994	0.231243	0.428748	0.428775	0.527952	0.276462	0.461318	0.360471	0.558825	0.270263	0.196155	0.24846	0.224373	0.377862	0.481973	0.615818
ATP5PB	1.18597	2.32998	1.64239	0.751258	1.48138	2.07506	1.07408	2.15614	1.4826	0.90769	1.94136	0.429777	1.20793	0.606311	1.46101	0.920625	1.28123	0.936459	1.74971	0.988575	0.749807	0.928004	0.613067	1.39204	1.91646	0.902615	1.1512	1.03134	1.0967	0.855934	1.20679	0.832582	0.917545	1.39781	0.881189	1.38308	2.53634	1.05139	0.904159	1.17029	0.915925	1.19435	1.12558	1.09786	1.36367	0.867723	1.53163	1.0572	1.77314
ATP5PD	0.542003	0.411439	0.465274	0.416934	0.27405	0.261069	0.448664	0.465351	0.227356	0.778473	0.652668	0.169447	1.02265	0.607261	0.420433	0.447063	0.484817	0.88362	0.341438	0.399858	1.15177	0.497265	0.278708	0.675984	0.875906	0.292212	0.711192	0.429273	0.532568	0.518435	0.499207	0.440909	0.182095	0.550888	0.299636	0.427147	0.328445	0.45517	0.606711	0.243558	0.342139	1.08748	0.725299	0.345043	0.769028	0.5507	0.598138	0.586724	0.511249
ATP5PO	0.483379	0.419357	0.171713	0.478076	0.977618	0.529162	0.979922	0.890854	0.308975	0.12207	0.665228	0.460554	0.849306	0.487655	0.69635	0.621364	0.616788	0.473066	0.541639	0.623315	0.741433	0.316771	0.154948	0.842101	0.446381	0.0850956	1.28867	0.486148	0.361878	0.528411	0.420324	0.172844	0.278399	0.663031	0.305401	0.523857	0.753221	0.57991	0.690115	0.827481	0.31385	0.738936	0.48223	0.481777	0.478999	0.475171	0.476288	0.44851	1.53056
ATP6AP1	0.847411	1.05264	1.20918	1.68893	1.09064	2.30558	0.801687	1.20069	0.738875	1.15755	1.06025	1.44506	0.839823	0.827107	0.418306	1.06372	1.25166	0.793217	1.12092	1.09485	1.20626	1.11481	0.915406	0.725942	1.12047	0.806933	0.742814	0.743841	0.857891	0.921094	0.752735	1.40648	1.11026	0.958112	0.887353	0.416554	0.14005	0.970429	0.871423	1.10058	0.875335	0.989236	1.34498	0.754881	0.898722	1.05572	1.38151	0.875633	0.696203
ATP6AP2	1.0095	1.28882	0.630206	1.02096	0.653562	0.439536	0.716275	0.744229	0.461956	0.52725	0.632661	0.898992	0.820129	0.803885	0.996676	0.7628	0.777956	0.834705	0.680908	0.501811	1.35044	0.957566	0.909505	0.915671	0.778629	0.438232	0.604703	0.863026	0.753853	0.943661	0.485111	0.51685	1.01002	0.525905	0.801281	0.770149	1.08445	1.11752	0.516176	0.577355	0.991498	0.883846	0.881215	0.492839	0.915529	0.789379	0.911501	0.400089	0.768697
ATP6V0A1	0.270708	0.306576	0.414946	0.43525	0.649293	0.388957	0.464184	0.406741	0.624552	0.254226	0.288938	0.437265	0.331056	0.349257	0.433102	0.527775	0.418768	0.545858	0.436435	0.506718	0.590401	0.410992	0.450432	0.225084	0.574192	0.792287	0.434147	0.595573	1.01965	0.422523	0.265594	0.49972	0.432008	0.734068	0.515401	0.415098	0.145179	0.401977	0.378784	0.50687	0.375946	0.331195	0.575997	0.400483	0.320078	0.649289	0.443512	0.476197	0.346064
ATP6V0A2	0.139899	0.193096	0.238122	0.244553	0.115734	0.342942	0.192485	0.411605	0.114323	0.280993	0.150346	0.21203	0.136	0.236916	0.188163	0.373789	0.269493	0.394591	0.194859	0.150104	0.250317	0.262504	0.221138	0.324248	0.226057	0.351462	0.326304	0.304386	0.366524	0.316252	0.285172	0.159539	0.181213	0.263477	0.336532	0.211412	0.308239	0.384451	0.281696	0.106668	0.301825	0.217723	0.24421	0.171025	0.152998	0.134621	0.175426	0.234691	0.215555
ATP6V0B	2.83849	2.41124	2.25417	1.87157	3.96385	3.88417	1.34267	2.66916	2.87273	1.97124	2.1771	1.91566	3.51151	2.20277	1.73498	1.77726	1.52773	1.99483	2.68485	2.23276	3.20341	1.82941	1.49022	2.54517	1.2014	2.08207	1.813	1.95076	2.27619	1.68075	1.81558	1.92851	2.63774	2.16358	1.96148	1.66793	3.27634	2.27023	2.70071	4.04927	2.01363	1.51871	2.35991	1.72696	1.78995	1.8465	2.73892	2.4869	0.926028
ATP6V0C	7.52098	5.70552	16.7679	17.4272	17.0398	31.3928	19.1589	17.4113	20.5154	15.1611	24.7657	22.1651	11.9657	7.29877	7.26714	16.2302	32.0628	12.8229	9.80243	7.14394	11.2982	14.0406	5.49039	4.09325	9.20199	10.5719	9.35989	10.8816	37.5539	11.9727	4.87485	5.73643	6.16285	6.47611	6.93165	1.70097	4.12191	11.7869	11.1156	10.2206	8.39031	27.1279	11.5774	6.50655	14.3066	5.5967	11.1942	11.5469	4.28926
ATP6V0D1	0.94431	1.36669	1.00052	1.05296	1.27239	1.64536	1.21467	1.04464	1.71127	1.06751	1.05438	2.46132	1.48914	0.889538	1.24346	1.52955	1.13212	1.15977	1.03652	1.30412	2.76223	1.28987	1.24462	1.42822	1.8217	1.05861	1.56521	0.982549	1.65265	1.00122	1.34464	1.48366	1.29632	1.57632	1.19443	0.829439	0.813231	1.75808	0.95544	1.92971	1.31892	0.796044	2.31943	1.76872	1.76026	1.60995	1.51782	2.34746	0.900732
ATP6V0D1-DT	0.13602	0.965537	0.177914	0.356986	0.183397	0	0.257362	0.233567	0.0507171	0.160299	0.277951	0.0755984	0.228127	0.381762	0.316533	0.0815956	0.0640575	0.373476	0.253886	0.409269	0.446247	0.187189	0.398468	0.100529	0.219816	0.22349	0.169881	0.191519	0.237604	0.47758	0.595534	0.272368	0.446827	0.320775	0.350914	0.424458	0.274753	0.456914	0.309863	0.325993	0.435036	0.145553	0.294345	0.536605	0.200139	0.287992	0.350251	0.147243	0.387157
ATP6V0E1	2.91925	4.49787	4.20175	3.34898	4.76674	5.21269	7.59381	5.90871	7.00041	3.12647	4.05098	2.96559	4.7156	6.49519	5.27665	5.2232	4.87711	3.4202	4.03768	6.65973	7.66892	7.62331	5.24052	4.07229	5.70614	6.53845	5.8712	3.59622	2.28931	5.72443	8.38934	4.09027	4.67591	6.52542	3.96156	4.83789	3.81511	6.62662	7.4058	7.06007	3.36651	4.94988	4.77798	6.00081	5.06176	6.01308	5.31555	8.25211	4.32265
ATP6V1A	2.85486	3.05758	3.52755	3.77678	3.08583	3.04653	1.99503	1.70561	2.86814	1.43613	2.04384	4.03495	1.45436	1.41352	1.99856	2.07382	3.32131	2.24757	2.24246	2.95454	3.5972	2.51811	2.40408	1.22642	3.1548	1.63315	1.56491	2.40026	1.22288	1.5211	1.86062	2.38752	3.09652	2.30607	2.38632	1.52164	1.90733	2.14838	1.47459	2.2923	1.82965	1.29501	1.91933	2.3898	2.26152	2.79724	2.25986	2.41249	1.63389
ATP6V1B2	5.59143	3.69309	4.6967	4.02071	5.7062	3.65737	3.26691	3.58052	5.59581	2.8612	3.90746	5.42009	3.4486	3.40131	5.4311	3.23338	3.41008	4.42865	5.26239	5.73485	5.8722	6.3681	3.867	2.58861	4.16048	2.94075	2.96577	3.37984	5.68579	3.23902	3.04005	3.70542	4.85325	5.58516	3.7544	3.15636	3.09637	3.4712	3.66602	4.39409	3.66985	2.24059	5.13257	4.37115	4.09828	5.3407	6.46232	5.74131	2.74452
ATP6V1C1	1.17564	1.12745	0.440423	0.892166	0.264831	0.573387	0.672486	0.663846	1.79954	0.496019	0.622945	1.18523	0.58677	0.600389	1.18986	0.58352	0.792864	0.667716	1.13128	0.792306	1.07121	0.37757	0.714023	0.788051	0.785991	0.714608	1.09092	0.897759	0.735228	0.816305	0.647223	0.943407	0.712376	0.869695	0.775606	0.659744	0.81984	0.314188	0.802318	1.16613	0.529551	0.76066	0.653165	0.613859	0.77855	0.767038	0.732853	0.852074	0.690938
ATP6V1D	0.309256	0.352138	0.556197	0.594734	0.416973	0.394971	0.487615	0.236017	0.807175	0.182228	0.383684	0.300792	0.489855	0.335991	0.719671	0.525629	0.655387	0.566091	0.465084	0.644656	0.737883	0.543814	0.279498	0.228564	0.0832957	0.476371	0.360703	0.399152	0.540218	0.394411	0.64398	0.490245	0.68933	0.520939	0.437898	0.357734	0.374808	0.0865701	0.570888	0.555876	0.543893	0.717014	0.629896	0.415918	0.650054	0.600215	0.568809	0.390568	0.286591
ATP6V1E1	1.76793	1.63897	0.683241	1.768	1.26775	0.533708	1.61327	1.18149	0.934886	1.41023	1.70785	0.791772	1.32384	1.04044	1.62077	1.62411	1.1808	2.33924	2.22299	2.14668	0.952316	2.64634	1.69302	1.85309	2.06318	1.37323	1.70591	1.22581	1.73369	1.73209	2.02862	1.74328	1.71275	1.64922	1.39666	1.35889	1.42932	2.22259	1.73366	1.75264	1.8374	2.3371	1.93199	1.25522	1.62502	1.3843	1.89732	1.80945	1.81181
ATP6V1G1	1.07711	1.68334	1.30915	0.487378	1.02511	0.242757	1.79818	1.12422	0.77959	1.3099	1.63686	0.211282	1.73749	1.2475	1.32696	0.380071	1.16368	0.739349	1.14668	1.2097	1.30386	1.24976	0.871535	1.53684	1.23889	0.546533	1.18237	1.06552	1.57713	2.42368	0.574327	1.23819	0.908512	1.40878	1.02503	1.72101	1.68933	1.59622	0.821202	1.76811	0.831888	2.16954	0.995515	0.741158	0.918928	1.20731	1.88784	1.50888	1.74885
ATP6V1H	0.161868	0.423239	0.294579	0.428891	0.39033	0.328653	0.324593	0.220937	0.431795	0.45505	0.30048	0.572083	0.431581	0.535853	0.365953	0.360516	1.09068	0.4416	0.408267	0.492963	0.230245	0.373807	0.408999	0.576616	0.762407	0.660641	0.550254	0.54349	0.0561889	0.86149	0.632029	0.386459	0.384241	0.49849	0.509763	0.422273	0.831665	0.864412	0.363854	0.359753	0.519804	0.321258	0.230407	0.392227	0.51386	0.261068	0.331311	0.371415	0.383255
ATP7A	0.303192	0.224506	0.237111	0.368058	0.282577	0.328022	0.223389	0.237641	0.269883	0.178856	0.167905	0.240073	0.242055	0.225391	0.277711	0.224102	0.142946	0.270715	0.450393	0.233587	0.365881	0.221355	0.295194	0.189822	0.176086	0.282931	0.277091	0.191773	0.214128	0.215911	0.149825	0.183143	0.246927	0.287239	0.299374	0.317934	0.339574	0.243454	0.258611	0.219829	0.224332	0.177487	0.279018	0.245189	0.193303	0.241742	0.241592	0.269602	0.316249
ATP8A1	0.995553	0.549584	0.805587	0.756706	0.873581	1.27136	0.40624	0.687747	0.786006	0.62107	0.743579	0.61835	0.617224	0.837637	0.772173	0.886536	0.358494	0.817299	0.481305	0.522361	0.646178	0.483503	0.680171	0.6708	0.69395	0.938062	0.9334	0.79962	0.464499	0.597437	0.833397	0.617662	0.623275	0.542536	0.821321	1.1262	0.898925	0.885146	0.956751	0.588265	0.747926	1.00715	0.562947	0.603765	0.726818	0.65089	0.542145	0.338066	0.751434
ATP8B2	0.895351	1.04991	1.49814	2.23875	1.43267	0.883214	1.49959	1.45145	0.386781	1.30333	1.56213	0.768702	1.26076	1.2209	1.05052	1.7847	1.75051	1.02852	0.88742	0.870591	0.653572	1.04422	1.52656	1.82163	1.76948	1.47358	1.28834	1.15163	1.24612	1.07489	1.71696	1.45694	0.86093	1.20858	1.59788	1.51645	1.63169	1.45188	1.23028	0.83688	1.28217	1.66501	1.13186	1.16257	1.27191	0.860442	0.794828	0.966941	1.97492
ATP8B4	0.0593658	0.180936	0.0970632	0.319668	0.620338	0.15164	0.168488	0.23786	0.110677	0.139925	0.259953	0.263959	0.298697	0.171995	0.230251	0.320511	0.307536	0.298839	0.332425	0.247322	0.318705	0.0728536	0.111892	0.372946	0.223856	0.268241	0.253887	0.293785	0.103702	0.227138	0.253581	0.247656	0.203882	0.410821	0.169894	0.214001	0.359747	0.166183	0.340427	0.119105	0.159892	0.190579	0.397299	0.255219	0.311966	0.349951	0.202003	0.235635	0.232182
ATP9B	0.263843	0.445801	0.330727	0.281889	0.444678	0.74614	0.263474	0.444668	0.4427	0.493471	0.380053	0.269473	0.442505	0.43794	0.285747	0.360513	0.310637	0.654012	0.404143	0.508902	0.170497	0.282409	0.480412	0.422504	0.497448	0.596079	0.324833	0.278622	0.556924	0.672987	0.356884	0.454944	0.448196	0.460882	0.497969	0.571108	0.399308	0.39391	0.662388	0.228341	0.370112	0.423501	0.383856	0.626888	0.332861	0.476023	0.1878	0.417404	0.637689
ATPAF1	0.542027	0.38207	0.265865	0.446734	0.352361	0.148341	0.25639	0.332408	0.38977	0.547522	0.457736	0.839204	0.34631	0.315474	0.240258	0.394267	0.656407	0.451795	0.260155	0.309147	0.0692826	0.071041	0.390932	0	0.563107	0.310116	0.496727	0.436106	0.304338	0.518458	0.235661	0.290722	0.43358	0.430434	0.387394	0.38121	0.29106	0.260108	0.40145	0.23197	0.449688	0.870021	0.135185	0.348347	0.439459	0.348385	0.290853	0.251464	0.390352
ATR	0.538533	0.364362	0.197263	0.253505	0.195075	0.246375	0.220519	0.266841	0.233767	0.143658	0.296894	0.306151	0.283094	0.346578	0.346403	0.275845	0.408817	0.275872	0.171033	0.203707	0.208563	0.287599	0.351175	0.400988	0.273564	0.495251	0.356367	0.424428	0.322779	0.392103	0.383676	0.325924	0.265603	0.204014	0.428852	0.449636	0.443572	0.459005	0.310647	0.337166	0.321466	0.378449	0.245572	0.315684	0.257314	0.282928	0.219412	0.191422	0.332826
ATRN	0.449234	0.284181	0.245046	0.403166	0.100951	0.478122	0.236108	0.557124	0.30709	0.705892	0.349794	0.208066	0.320907	0.257592	0.408745	0.568915	0.493647	0.479687	0.153832	0.270143	0.401951	0.251871	0.359339	0.802379	0.48399	0.63048	0.494858	0.509539	0.686643	0.286466	0.439748	0.417106	0.391294	0.353141	0.401951	0.354493	0.302475	0.838363	0.376415	0.299067	0.434571	0.320482	0.370359	0.424428	0.503619	0.425799	0.413134	0.216133	0.49065
ATRX	0.788198	0.96721	0.634234	0.909834	0.472159	0.666448	0.628374	0.738419	0.851558	0.722191	0.785373	0.690173	0.737778	1.10866	1.08178	0.917891	0.55761	0.847663	0.679891	0.788383	0.823735	0.752889	0.90885	1.06579	0.709353	0.971701	0.8024	0.955622	0.668861	0.801069	0.615228	1.08321	0.684436	0.836296	0.971779	1.10383	0.888352	0.792827	0.8174	0.822743	0.752887	0.813774	0.613417	0.949079	0.812897	0.834683	0.75458	0.644648	1.19283
ATXN1	0.939658	1.06244	0.670685	0.877537	0.961288	0.696107	0.789081	0.752536	0.686659	0.531929	0.68321	0.832456	0.526893	0.715663	0.947879	0.697451	0.705877	0.580718	0.960111	0.875813	1.2281	0.729242	0.70037	1.04975	0.492072	0.538722	0.65208	0.830669	0.998144	0.412727	0.985084	0.85388	0.913346	0.816083	0.685759	0.626962	0.713887	0.614194	0.656533	0.904053	0.73806	1.10572	0.684945	1.17081	0.487328	0.962339	0.786794	0.774389	0.638133
ATXN10	0.468108	0.84268	0.795809	0.164218	0.302228	0.163589	0.525097	0.586522	0.811909	0.566064	0.576715	0.886042	0.656026	0.788577	0.596146	0.481805	0.457597	0.674083	0.479354	0.192696	0.573031	0.626746	0.9261	0.426	0.413993	0.499835	0.647391	0.601167	0.443468	0.685459	0.738619	0.619836	0.628951	0.642895	0.763242	0.61334	0.724443	0.783202	0.512186	0.409302	0.79777	0.946563	0.33543	0.734604	0.804881	0.5894	0.743555	0.458786	0.783047
ATXN1L	0.493445	0.392417	0.571691	0.686731	0.699127	0.630212	0.592474	0.413087	0.509976	0.585193	0.663806	0.367885	0.722494	0.560078	0.824815	0.723529	0.43157	0.516137	0.578935	0.855846	0.798922	0.732967	0.613725	0.943695	0.683804	0.637612	0.812114	0.926374	0.615689	0.587504	0.64738	0.77243	0.718405	0.649936	0.768292	0.8585	0.904348	0.868248	0.846247	0.717026	0.818765	0.377162	0.9025	0.556189	0.541529	0.802479	0.669569	0.992009	0.497974
ATXN2	0.381577	0.32149	0.363531	0.552702	0.267667	0.719709	0.22537	0.310588	0.340498	0.315869	0.376713	0.298092	0.311943	0.273198	0.544112	0.511181	0.317871	0.43057	0.221803	0.317035	0.307884	0.279272	0.308321	0.46951	0.299431	0.399574	0.279169	0.382012	0.281868	0.358265	0.37735	0.477644	0.330718	0.340053	0.389102	0.423726	0.465159	0.288974	0.474078	0.253747	0.260657	0.297406	0.36969	0.405825	0.258719	0.392726	0.343565	0.30086	0.478364
ATXN2L	0.501768	1.18104	1.11572	1.21916	1.11641	0.640833	1.01267	0.79869	0.673521	1.03649	0.880353	0.702054	0.803003	1.12662	0.570851	1.42472	0.708901	0.964397	1.00918	0.905826	0.86797	0.889999	0.892871	1.78004	1.69785	1.28713	1.17047	1.43653	0.884663	0.799904	0.664414	1.45686	0.915043	1.10109	1.10968	0.930752	0.730911	1.34445	1.04937	0.843369	1.08113	1.42918	1.02199	1.11641	0.653913	0.956143	0.805353	0.832847	1.01633
ATXN3	0.409417	0.431655	0.334699	0.244955	0.207008	0.435745	0.408844	0.416941	0.127214	0.241248	0.458152	0.455099	0.267033	0.575598	0.370516	0.313823	0.289217	0.499624	0.407569	0.268277	0.305272	0.438473	0.433818	0.458571	0.147031	0.112117	0.37141	0.592481	0.525341	0.329646	0.459066	0.364365	0.455104	0.653473	0.453976	0.582571	0.193631	0.573041	0.305532	0.40884	0.321619	0.657165	0.496372	0.387586	0.373253	0.415576	0.338865	0.393953	0.447163
ATXN7	0.945685	1.41115	1.68813	0.999	0.980656	1.20461	0.784076	0.675363	1.42247	1.01041	1.11752	1.49287	1.00699	1.16819	1.34122	1.12293	0.638176	0.961267	1.23034	1.2583	1.62879	0.983652	1.34149	0.966341	1.07024	1.23281	1.14856	1.19005	0.655241	1.04068	1.15361	1.34855	1.2172	1.0362	1.3118	1.42721	1.08273	0.918312	1.08294	1.23745	1.04542	1.49854	1.20995	1.22984	1.16263	1.0031	0.900527	1.24743	1.29112
ATXN7L1	0	0.287893	0.275151	0.391268	0.103138	0.892025	0.289468	0.408652	0.315156	0.360593	0.390782	0.318861	0.211883	0.318646	0.276905	0.353104	0.756513	0.503455	0.157711	0.3454	0.182532	0.210541	0.357589	0.282677	0.782921	0.345636	0.71376	0.561161	0.461488	0.365841	0.310408	0.510578	0.114221	0.347913	0.296475	0.47332	0.525349	0.385436	0.546811	0.366655	0.321925	0.491134	0.222578	0.281198	0.264643	0.363459	0.316565	0.30371	0.531901
ATXN7L3	1.39559	0.934765	0.926149	1.20337	0.91317	0.943623	1.43678	0.681338	2.02024	1.05212	0.916656	1.60833	1.168	1.21522	0.987037	1.15745	0.927867	1.23974	1.24116	0.869549	1.83632	0.922633	1.34399	1.35549	1.85734	1.16338	1.38838	0.924712	0.914194	1.29961	1.94617	1.0889	0.992901	1.17693	1.2576	0.933888	0.397977	0.827294	1.06115	1.11202	1.34735	1.09441	0.967421	1.27332	1.55411	1.11893	0.917296	1.5471	1.22266
ATXN7L3B	1.1239	1.14985	0.961197	1.07287	0.524553	1.04535	0.984124	0.953057	1.16048	1.10248	1.20777	0.600627	1.44457	1.19333	1.16242	1.13296	1.34359	0.949522	0.802115	0.655093	0.543246	0.660982	0.916106	1.21493	0.608148	1.42262	0.773079	0.79124	1.01939	1.22146	0.600093	0.615308	0.962015	1.15073	1.20196	1.31355	1.02827	1.15572	0.991526	0.690657	1.3533	1.00025	0.427649	0.632093	1.08251	0.995784	0.525489	1.34142	1.08732
AUP1	1.4815	2.2337	0.630188	0.754493	3.72758	2.39147	1.51838	1.42903	0.997402	1.81265	1.36654	0.966367	2.04378	1.81639	0.968323	1.92559	0.881828	1.00513	0.84881	0.984293	1.51584	1.14528	1.55058	0.847265	2.01735	1.70312	1.35199	1.1927	1.51876	1.27933	0.828396	1.65155	1.23821	1.21661	1.35557	1.19454	0.972591	0.898566	0.882537	2.03011	1.35086	0.954146	1.16752	1.39106	1.0121	2.26546	1.40253	1.06175	1.75804
AURKAIP1	0.951057	0.721955	0.932988	0.243865	0.32058	1.21466	1.94944	0.635097	0.177308	0.920936	0.832903	1.18932	1.59507	1.42075	0.368868	1.04595	0	0.979259	0.355036	1.31556	2.26922	1.09069	0.622427	1.40581	0	1.85565	1.66391	0.669554	0.830668	2.12264	0.406244	0.555452	0.923068	1.52195	0.788659	0.844296	0.96054	1.59738	1.15799	1.51955	0.800471	0.339237	0.415098	0.810082	0.69969	1.55219	0.8309	1.71588	0.912831
AUTS2	0.240417	0.48742	0.103545	0.183658	0.115762	0.0674024	0.13314	0.0782158	0.0393559	0.147713	0.0693277	0.168657	0.0997118	0.090784	0.109167	0.14774	0.111843	0.0664154	0.0886556	0.146576	0.0314802	0.0890451	0.0822357	0.312039	0.0426435	0.0704542	0.11285	0.0743082	0.230472	0.0588935	0.203049	0.149709	0.200947	0.0582408	0.134089	0.0624714	0.129909	0.192053	0.12447	0.0843208	0.213584	0.178833	0.0153561	0.123027	0.140967	0.116395	0.0752277	0.0769274	0.0786006
AVIL	0.25888	0.0561918	0.253962	0.113796	0.186992	0	0.0349874	0.12701	0.0413689	0.263361	0.178136	0.215824	0.186078	0.44198	0.086063	0.221853	0.104501	0.304636	0.165672	0.373309	0.297813	0.220546	0.435668	0.0819997	0	0.341806	0.0862706	0.104145	0	0.0707494	0.189567	0.259192	0.231934	0.355108	0.17446	0.316375	0.134466	0	0.3399	0.132951	0.242792	0.316598	0.161415	0.387959	0.326499	0.283848	0.142846	0.440377	0.349826
AVL9	0.551698	0.743243	0.261953	0.46152	0.600056	1.07995	0.392961	0.52944	0.630575	0.56375	0.506679	0.983321	0.573217	0.573729	1.07609	0.67183	0.862963	0.743366	0.872224	0.532543	0.743309	0.625391	0.679611	0.565148	0.551396	0.79522	0.449869	0.793731	0.680237	0.476524	0.817429	0.534696	0.610429	0.675103	0.75105	0.722791	0.413522	0.398659	0.772607	0.8355	0.75508	0.412736	0.789923	0.650178	0.514901	0.656235	0.657314	0.631472	0.542045
AXIN1	0.638959	0.529134	0.370393	0.8043	1.11606	0.778964	0.782897	1.4463	0.39649	0.564757	0.762108	0.484263	0.698189	0.922966	0.450588	0.662062	0.369302	0.509566	0.727795	0.7764	0.207894	0.519387	0.68564	0.515172	0.985656	1.39583	0.601047	0.655648	0.761014	0.888982	0.614095	0.537954	0.481388	0.533507	0.645988	0.609423	0.598397	0.675735	0.54795	0.870079	0.660014	0.466186	0.531094	0.781215	0.695966	0.722058	0.520839	0.754559	0.50754
AZI2	0.48862	0.847807	0.27391	0.912821	0.635283	0.668626	0.198109	0.352227	0.74177	0.339331	0.33622	0.494644	0.487792	0.481425	0.595607	0.418733	0.246548	0.598939	0.332238	0.291045	0.374736	0.341502	0.385043	0.851231	0.564025	0.365577	0.569906	0.393135	0.228626	0.767828	0.458425	0.244604	0.43776	0.458571	0.453421	0.507003	0.465292	0.586198	0.452368	0.710984	0.246752	0.336127	0.487458	0.356736	0.563232	0.600404	0.559134	0.566716	0.499014
AZIN1	0.899999	1.46383	1.71654	0.714211	0.866668	5.74654	0.675661	1.30824	0.958678	0.913261	1.57032	0.774038	1.3176	1.13481	1.24654	1.30096	1.96787	1.02962	0.839837	1.10891	1.02245	1.17382	1.31734	1.15782	0.692528	1.12214	1.1131	0.955328	1.54268	0.931396	1.14402	0.875947	1.71162	1.12678	1.57835	1.46635	1.21676	1.54079	0.953221	0.855829	0.857379	1.14681	1.32051	1.02279	0.855902	1.48365	1.20196	1.70088	1.45372
B2M	106.661	104.057	90.6131	81.9221	85.5879	98.5098	93.2021	145.474	114.3	60.9844	146.687	71.0564	144.065	68.047	120.874	61.0808	110.922	78.5634	96.4771	76.9696	93.6824	95.5626	54.2299	85.8787	87.6873	46.8694	102.849	72.918	82.7854	78.4611	66.8036	52.6183	76.56	84.2817	49.132	78.2954	111.814	137.584	67.3548	126.935	63.4595	117.138	80.7035	57.3749	104.077	89.0831	102.792	100.947	88.7209
B3GALT4	0.462801	0.529	0.181601	0.427203	0.842387	0.354639	1.22591	1.4094	0.724751	1.22715	0.445829	1.38897	0.798407	0.804484	0.502586	0.499717	0.523078	0.698892	0.310976	0.771212	0.828178	0.594431	0.640374	0.718286	0.59832	0.912484	0.215914	0.325812	0.36379	1.41654	1.95705	0.278011	0.997718	0.654842	0.588447	0.926264	0.673069	0.777301	0.63256	0.999076	0.934842	0.198091	0.565575	0.970963	0.583674	0.612414	0.358401	0.901762	0.349228
B3GAT1	0.223565	0.0990034	0.0548326	0.114658	0.150727	0.142773	0.317322	0.202623	0.0416822	0.296421	0.167125	0.108729	0.347263	0.0809687	0.116584	0.223533	0.157938	0.13019	0.156494	0.161708	0.0666821	0.138313	0.111484	0.392449	0.270986	0.103318	0.043462	0.0918175	0.0732287	0.142571	0.20294	0.131051	0.225919	0.115594	0.139051	0.0421019	0.0225808	0.0625863	0.109768	0.17861	0.285002	0.0606461	0.113847	0.245564	0.199733	0.0887581	0.119082	0.100844	0.145325
B3GNT2	0.995357	0.523096	1.12667	1.00126	0.696833	0.670745	0.507042	0.799263	1.88421	0.406045	0.811943	0.319158	0.898889	1.24777	0.950275	0.734884	0.324522	0.788488	0.685981	0.478467	1.23313	1.12393	0.64426	1.28665	1.60855	1.60399	1.60746	0.377322	0.300932	1.00134	1.37361	0.80491	1.13184	0.65777	0.888884	1.05544	0.742361	0.90019	0.866088	2.1182	0.541319	1.14704	1.32494	1.02973	0.579387	0.745325	1.22519	1.4919	1.58127
B3GNT5	0.215534	0.12271	0.201831	0.310872	0.217955	0.206455	0.25488	0.169631	0.331506	0.142878	0.271338	0.157226	0.150618	0.248802	0.208987	0.129294	0.494832	0.240419	0.152451	0.282436	0.313379	0.432563	0.2267	0.0896043	0.0870786	0.149402	0.0942712	0.284509	0.105891	0.231932	0.23304	0.107897	0.265512	0.176994	0.165142	0.217431	0.163262	0.135753	0.152006	0.193707	0.116214	0.0864897	0.352769	0.15411	0.152905	0.413562	0.31962	0.320811	0.0856017
B3GNT8	0.700859	0.709394	0.606773	0.449277	2.1262	1.15192	0.331521	0.60174	3.00525	0.309734	0.358043	1.07121	0.979541	0.539359	0	0.561019	0.660128	0.801829	0.523271	1.13549	0.418062	0.375088	0.524209	0.647487	0.566313	0.503808	0.408726	0.411177	0.459106	1.4525	1.0478	0.777513	0.83721	0.821568	0.61748	0.358227	0.849417	0.392383	0.550548	1.11979	0.294944	0.374989	1.22359	0.439873	0.88392	1.05467	0.644539	0.632238	0.0695885
B3GNTL1	0.109396	0.290652	0.563418	0.189343	0.110625	0.32635	0.129367	0.328737	0.305925	0.0483461	0.119757	0.729614	0.397527	0.148567	0.363314	0.131249	0.115918	0.0750934	0.245147	0.322824	0.807527	0.250916	0.178988	0.454794	0.496935	0.235916	0.223291	0.09627	0.0716612	0.183119	0.122662	0.260129	0.315594	0.262607	0.158964	0.249402	0.0662922	0.27561	0.193352	0.426043	0.207168	0.0877972	0.238735	0.272185	0.120724	0.341929	0.143362	0.177633	0.298704
B4GALT1	4.68119	2.44368	1.89963	2.51211	3.46564	6.16708	2.49557	3.17837	4.20108	2.23879	2.87796	2.61584	2.4203	1.89444	2.80779	2.22433	3.15842	1.85335	3.20889	2.7773	2.60031	2.34785	2.11557	3.41419	2.81791	1.48761	3.47107	2.04598	3.83833	1.97829	1.73925	2.96338	2.42223	2.29745	2.4557	1.9025	2.27226	2.32796	1.90709	3.75138	2.15116	2.3035	1.72764	2.09668	2.89892	2.89771	2.3469	2.68904	1.95329
B4GALT3	0.506456	0.598041	0.717649	1.73151	0.569051	0.862439	1.06473	1.27485	0.503573	1.24345	1.74981	0.938276	0.723568	0.473817	0.305557	0.742653	1.27206	0.84981	0.945318	0.351655	0.302101	0.826048	0.431417	0.374311	0.63658	0.65878	0.590709	0.990418	1.10587	0.807389	1.02758	0.845111	0.630194	0.494942	0.54521	0.644886	0.956534	0.945152	0.478326	1.34865	0.568356	1.50542	0.245609	0.741678	1.06457	0.417008	0.714167	0.913739	0.916326
B4GALT4	0.157274	0.190235	0.0921906	0.144581	0.34845	0	0.0592703	0.304812	0.105121	0.166125	0.233959	0.652886	0.177068	0.263759	0.0728974	0.169123	0.221286	0.172023	0.17541	0.217506	0.112113	0.273028	0.155192	0.313108	0.408568	0.270216	0.21922	0.149109	0.574561	0.299632	0.200709	0.141135	0.196453	0.079151	0.277081	0.192134	0.151861	0.473522	0.243611	0.187687	0.268928	0.167604	0.30079	0.0926849	0.0987685	0.170746	0.190578	0.06782	0.174177
B4GALT5	2.31789	2.56597	3.16351	2.84509	3.70342	2.30906	2.10511	1.7329	3.05754	1.90992	2.62899	3.29734	1.87429	1.32784	4.18709	1.03072	1.7888	1.716	3.72463	2.96691	3.9217	3.28741	1.83398	1.38763	2.17258	1.82806	3.02791	1.77025	1.03249	1.4153	2.43561	1.90837	2.01434	2.15676	1.71649	1.53392	1.48492	1.94655	1.81709	5.66629	1.39274	2.43073	2.59617	3.11733	3.77157	2.16755	2.91318	3.73691	0.911371
BABAM1	1.10257	0.515056	2.24644	0.644525	1.28648	0.32496	2.00591	1.99036	1.13844	1.87409	1.8569	1.69697	1.07329	1.17484	0.197368	2.18773	1.31809	1.39724	1.1398	0.883338	1.66949	1.12827	1.11013	0.564149	0.822371	0.888377	1.48383	1.19419	1.15414	2.02812	0.570586	0.67932	1.02854	0.728603	1.01612	0.5079	0.513951	0.997149	1.1792	0.406527	1.45623	0.907566	1.03649	0.93533	0.962695	1.01009	1.14656	0.826295	0.673687
BABAM2	0.580812	0.488664	0.696394	0.744647	0.378863	2.47265	0.120496	0.554079	0.577505	0.627443	0.452138	0.708607	0.360708	0.613494	0.550656	0.960667	0.455881	0.442989	0.614333	0.515306	0.461938	0.621682	0.49606	0.208209	1.04291	1.35195	0.903247	0.363361	0.930032	0.433371	1.07507	0.549211	0.607082	0.259763	0.748957	0.433967	0.469283	0.541956	0.566173	0.357433	0.651799	0.483402	0.450669	0.920003	1.18017	0.392833	0.712185	0.489015	0.448537
BACH1	4.39234	5.90622	3.74321	4.57087	3.86459	7.42698	2.6744	3.85891	5.23194	2.34874	4.64431	3.65473	3.01748	2.8231	5.24604	3.17075	4.07949	2.80579	4.24489	4.55176	5.40561	4.27428	3.84752	2.52196	3.6902	3.16694	4.80263	3.69547	3.47079	2.49004	2.54312	4.49279	5.36575	3.71453	4.12339	3.31226	5.01686	4.00203	2.96087	5.0196	2.8555	3.2991	4.74449	3.81298	4.18929	4.85643	4.58915	5.89777	2.80244
BACH2	0.201418	0.382246	0.513741	0.396466	0.264786	0.57059	0.781257	0.627603	0.833631	1.14141	0.640943	0.470771	0.574278	1.09325	0.722459	1.20892	0.512225	0.884869	0.349638	0.0978976	0.270328	0.554379	1.1528	0.602952	0.488254	1.11943	0.854654	0.499501	0.529051	0.828439	0.522667	1.04775	0.180453	0.563921	0.905265	1.43928	0.78116	0.376931	0.640795	0.412754	0.762871	0.819031	0.562631	0.568865	0.446483	0.198107	0.353297	0.414271	1.11488
BAG1	0.778187	1.10068	3.30934	3.16639	3.27761	2.13446	3.07429	2.48729	2.458	2.54552	3.77101	2.42543	1.5707	3.0346	2.49674	6.08606	2.40504	3.97153	3.53535	1.09595	1.52303	3.65108	2.03241	0.548968	1.80054	1.9832	2.77951	6.26973	1.09477	2.60383	1.09063	2.27356	1.35171	1.76334	2.44858	1.09926	1.76469	5.41703	5.86353	1.96177	2.03179	2.36477	3.69966	1.75966	3.16473	1.61269	3.27301	3.31674	1.16157
BAG4	0.637268	0.69108	0.535852	0.315139	0.598397	1.22085	0.516757	0.599251	0.458258	0.563262	0.617894	0.417434	0.20358	0.543997	0.353093	0.68265	0.643106	0.749906	0.509779	0.289759	0.287071	0.626428	0.574853	0.857877	0.588491	0.476794	0.212367	0.705012	0.655993	0.72123	0.349983	0.364592	0.672888	0.575075	0.714998	0.44083	0.53008	0.305813	0.707985	0.54546	0.415453	0.535802	0.399798	0.795843	0.387697	0.518601	0.689421	0.0985498	0.551393
BAG5	0.515467	0.942853	0.6321	0.793043	0.825324	0.658337	1.3443	0.667331	0.961088	0.978513	1.00853	1.1501	1.20098	1.35341	0.766376	0.839403	0.821376	1.0615	0.745656	0.70091	0.499648	1.00495	0.70059	0.809562	0.763604	0.873415	0.851727	1.14916	0.731602	1.0714	0.646783	1.11819	0.692719	0.803178	0.907915	1.07468	0.937093	0.733206	0.799711	0.850335	0.932778	0.875613	0.943659	0.519939	0.767762	0.826744	0.877367	0.743997	1.01509
BAG6	1.45404	2.14976	1.66415	3.15088	4.79621	2.65293	5.37204	4.08207	3.35041	3.45774	4.48181	3.59888	2.87423	2.9338	1.87672	6.32439	2.69015	3.27187	3.17979	2.40148	2.64839	4.32819	2.93921	1.88063	3.18902	2.5384	3.14068	5.82279	2.63067	2.81544	2.20731	3.25819	2.66479	1.39966	3.38026	1.30936	1.21679	2.62905	3.96505	3.22697	2.73273	3.41304	2.9012	2.41777	4.28576	2.36761	2.09057	3.03558	1.71224
BAHD1	0.522246	0.365946	0.630553	0.649453	0.20312	0.307844	0.798109	0.367908	0.449371	0.497106	0.826778	0.200948	0.583926	0.567395	0.467431	0.481977	0.227029	0.579102	0.382418	0.33783	0.503224	0.257998	0.45071	0.801653	0.389528	0.222773	0.609127	0.537363	0.263157	0.384259	0.669232	0.609208	0.521932	0.345121	0.538054	0.581809	0.780501	0.202421	0.681634	0.577673	0.469262	0.128966	0.175338	0.417313	0.253329	0.329595	0.354669	0.347899	0.502585
BAIAP2-DT	0.321037	0.313331	0.224956	0.352795	0.185511	0.531017	0.216939	0.243955	0.153905	0.405365	0.50206	0.503577	0.307674	0.224223	0.177878	0.27512	0.194387	0.346298	0.0770435	0.350288	0.123106	0.2735	0.247331	0.318229	0.148232	0.282582	0.374445	0.45203	0.240342	0.394819	0.514241	0.298465	0.390343	0.162236	0.278896	0.296103	0.222335	0.616238	0.345855	0.385607	0.440049	2.35568	0.360308	0.28373	0.231366	0.29131	0.535781	0.0992931	0.382771
BAK1	0.803959	0.378147	0.582485	1.218	1.60116	0.758338	1.12346	0.84936	1.66046	1.28093	0.693333	1.89755	0.38727	0.671975	0.153528	0.389962	0.978812	0.82198	1.12055	1.16814	0.0885452	1.12876	1.1199	0.438839	0.639705	0.609749	1.38509	0.348348	0.648255	0.470507	0.887693	0.631543	0.842272	0.64745	1.17224	0.559058	0.959501	0.166213	0.807405	1.06727	0.956966	0.423586	0.863849	0.387672	0.811259	0.669971	0.431194	0.857009	0.507044
BANK1	0.855084	0.784332	0.20971	0.902824	0.542298	1.2286	1.48307	0.489436	0.278989	1.88946	0.764455	0.891089	0.734349	1.44189	0.608016	0.598439	0.683846	0.684787	0.399011	0.197908	0.350664	0.490315	1.06225	0.841812	0.575776	1.44887	0.706446	0.752486	0.793522	0.749744	1.11857	0.4994	0.25536	0.486129	0.925737	1.73991	0.863611	0.897615	1.05792	0.341551	0.809656	0.457506	0.839722	1.08298	0.516747	0.33003	0.494191	0.732796	1.2523
BANP	0.536787	0.743717	0.479788	0.684963	0.502831	0.446492	0.339404	0.310533	0.624086	0.38192	0.478608	0.896415	0.554316	0.488704	0.344217	0.386409	0.433121	0.537497	0.28555	0.595569	0.360217	0.79684	0.456792	0.416564	0.390364	0.564164	0.406956	0.306185	0.421954	0.48778	0.235784	0.295589	0.457291	0.692336	0.484392	0.433961	0.572038	0.315552	0.571784	0.416072	0.433723	0.746728	0.679429	0.582071	0.38642	0.473323	0.609783	0.565656	0.545024
BAP1	0.667661	1.47926	0.546187	0.868037	0.891448	1.42217	1.31681	0.612735	0.41528	0.738163	0.772027	0.850971	0.703491	0.870251	0.287922	0.640152	1.63878	1.68798	0.831378	1.30473	0.871789	1.16971	0.832868	0.720166	0.599842	0.60034	0.541157	0.88193	0.894249	1.06511	1.2337	0.998748	0.711793	0.63306	1.02751	0.464341	1.12463	1.01306	0.677905	0.778372	0.843498	0.744731	0.526512	1.18559	1.10815	0.708825	0.908844	0.502253	0.663377
BASP1	8.31504	5.48206	4.80319	6.26231	11.9655	8.46519	10.1221	4.32564	10.0387	8.01943	4.9525	14.8753	4.10215	6.29563	5.97513	3.42669	6.34104	5.46727	5.14887	15.162	21.0907	10.1362	4.79083	2.37476	5.60472	5.40394	6.06766	6.08546	6.28675	3.21977	6.37587	5.36169	8.81458	9.82767	4.1304	2.43322	1.35989	3.94047	5.72113	16.862	3.91492	3.92952	12.2011	13.9322	6.56118	8.7508	10.736	14.0963	2.47125
BAX	0.507696	0.578095	0.66503	0.846176	1.34546	0	0.480302	0.87179	1.18591	1.19663	0.629882	0.493801	0.709571	0.643517	0.459457	0.75333	0.956381	0.929335	0.663368	0.528773	0.908521	0.853947	0.870395	0.938068	0.546976	0.782044	0.592156	0.18098	1.99543	0.971242	0.677694	0.593026	0.871797	0.81245	0.678285	1.05804	0.820414	0.852717	0.897328	2.52698	0.897351	1.53928	0.443178	0.910401	0.693663	0.582255	1.36044	0.641183	0.403275
BAZ1A	2.3817	1.72886	3.00306	2.6982	1.66786	1.08953	1.45318	1.46571	2.35383	2.16152	2.49704	2.7974	1.81986	2.05448	2.89672	1.54455	2.04894	2.04956	3.13145	3.03292	2.69165	2.73935	2.51956	1.79692	2.35783	1.90979	2.62465	2.82105	1.91271	1.86962	1.88577	2.37884	3.03012	2.73132	1.75677	2.89736	2.96263	2.71767	2.20127	2.34266	1.39804	2.49538	2.92905	2.55832	2.51314	2.66412	2.67844	3.90936	2.71113
BAZ1B	0.589112	1.38666	0.976241	0.835109	0.930404	0.356398	1.16981	0.887363	0.45088	1.32466	1.35839	3.23114	1.08576	1.41941	1.51523	1.41358	0.613283	1.09316	1.15362	1.20301	0.887759	1.28048	1.66012	1.47814	1.37615	1.70028	1.19341	1.54982	1.25927	1.19785	1.68117	1.20481	1.18197	0.880201	1.68507	1.1817	1.05219	1.67612	1.27139	0.631628	1.82007	1.2608	0.730772	1.26098	0.997165	1.45965	1.06074	1.07405	2.09077
BAZ2A	1.46121	1.88404	2.31482	1.96728	2.63141	1.69902	1.60961	1.64983	1.32104	1.66532	1.56873	1.51858	2.29159	2.45741	2.28508	2.00055	1.52712	1.9511	2.53099	2.37928	2.39992	2.31943	2.58644	2.36676	2.14595	1.955	2.7082	1.86441	1.3136	1.81889	1.86606	3.38512	1.73386	2.09674	2.04182	1.54976	1.50864	1.5264	2.07081	1.97787	2.25154	1.37085	1.90454	1.98531	2.51191	2.33637	2.21089	2.08763	2.15206
BAZ2B	1.05449	0.997951	1.75986	1.36089	1.79984	1.33875	0.585325	0.86219	1.2848	0.80458	0.758908	1.64915	0.799677	0.919034	1.28322	0.863984	0.705017	1.20716	0.726911	1.59618	1.90638	0.996939	1.35239	0.733421	1.05627	0.861886	1.02776	1.38415	0.390458	1.00386	1.00838	0.640265	1.16589	1.77746	1.06081	1.49475	0.876565	0.991839	1.20559	1.02935	0.852648	0.671017	1.43545	1.75781	0.526714	1.43914	1.25248	1.08485	1.2067
BAZ2B-AS1	0.347905	0.265902	0.477813	0.588773	1.1258	0.306205	0.460786	0.238962	0.933995	0.307503	0.426556	0.580085	1.01138	0.604769	0.593994	0.417402	0.393223	0.143288	0.194813	0.579757	0.498059	0.469992	0.624519	0	0.112446	0.214458	0.405782	0.440871	0	0.465887	0.20062	0.0348324	0.561045	0.492276	0.269265	0.325697	0.505978	0.467468	0.245962	0.303136	0.386521	0	0.121477	0.64005	0.394898	0.607703	0.575906	0.602576	0.290166
BBIP1	0.414881	0.334623	0.381561	0.239359	0.209771	0.857921	0.196248	0.237471	0.435079	0.160445	0.254664	0.216175	0.246436	0.274674	0.382198	0.248879	0.146539	0.320388	0.291627	0.234057	0.649625	0.594817	0.538196	0.459944	0.419044	0.335514	0.302438	0.203569	0.305744	0.272828	0.282438	0.181729	0.325235	0.382648	0.351205	0.602912	0.345698	0.437563	0.238317	0.0932166	0.301177	0.471708	0.271618	0.31386	0.310677	0.377445	0.29331	0.364904	0.478877
BBS2	0.650989	0.169079	0.162269	0.210257	0.0658302	0.149656	0.112246	0.0701068	0.240161	0.099473	0.209039	0.111381	0.123738	0.141445	0.0908952	0.23646	0.128282	0.218725	0.226007	0.0831874	0.079701	0.0926773	0.269196	0.303113	0.210407	0.237419	0.0759285	0.155823	0.11444	0.164191	0.111217	0.334129	0.11648	0.289499	0.266748	0.218479	0.196906	0.118218	0.222699	0.144218	0.226219	0.111458	0.0836808	0.157574	0.176542	0.126906	0.131729	0.126831	0.20129
BBS9	0.219365	0.148019	0.167375	0.206244	0.147886	0	0.230587	0.187693	0.136322	0.32315	0.117402	0.0812803	0.204394	0.178746	0.283603	0.307049	0.103308	0.167311	0.136484	0.126929	0.239893	0.134172	0.118498	0.189149	0.0787789	0.37545	0.284287	0.274551	0.127731	0.396338	0.390423	0.134218	0.262042	0.234028	0.236314	0.220312	0.472644	0.245627	0.155087	0.146037	0.160014	0.208656	0.212764	0.163902	0.199811	0.187072	0.229101	0.211079	0.169406
BBX	1.45419	1.10492	0.625917	1.24941	0.390901	0.987395	0.505013	0.818259	0.803035	0.601983	0.803439	0.605467	0.774449	0.737467	0.750595	0.7795	0.624157	0.772241	0.750713	0.630903	0.347911	0.557306	0.898356	1.59586	0.849954	0.63514	1.12464	1.00413	1.7642	0.864386	0.815953	0.949127	0.82529	0.932538	0.867621	1.05479	0.892369	0.958423	0.659362	0.794081	0.771547	0.695051	0.563629	0.722881	0.720193	0.829515	0.576942	0.597794	1.12697
BCAP31	1.98941	3.92827	1.39863	1.11636	1.47529	1.27041	1.63113	1.9358	1.18685	2.2859	3.19414	2.09444	1.44971	1.67508	0.925914	1.67077	1.87379	1.42367	1.00981	1.91085	2.01736	1.9773	1.96599	0.76406	2.57202	2.04296	1.08284	1.68068	3.02605	1.39546	0.977243	2.55616	1.84176	1.40748	2.04616	1.51991	1.12518	2.56172	1.89093	1.06958	1.78259	1.56115	1.91026	1.80172	1.42601	1.64237	1.57342	1.65118	1.6654
BCAS3	0.357048	0.161389	0.182767	0.274658	0.219775	0.237919	0.30841	0.239911	0.451487	0.2607	0.244714	0.271781	0.260398	0.312018	0.325155	0.279373	0.548378	0.277059	0.391173	0.264083	0.305578	0.35741	0.278666	0.25815	0.326135	0.248691	0.327218	0.349726	0.284734	0.193034	0.19893	0.307503	0.305976	0.19799	0.27074	0.313254	0.169329	0.44325	0.269673	0.390649	0.25211	0.217107	0.311674	0.292744	0.205575	0.30814	0.23556	0.268875	0.305191
BCCIP	0.146064	0.295676	0.191052	0.149812	0.0984701	0.746194	0.368488	0.808179	0.217849	0.774611	0.405074	0.284133	0.381068	0.304158	0.188837	0.350484	0.343939	0.26737	0.299897	0.338063	0.0871272	0.268015	0.273123	0.431812	0.31473	0.38999	0.0567878	0.342769	0.191362	0.51228	0.592717	0.21936	0.239911	0.443056	0.418592	0.534388	0.472066	0.572429	0.183581	0.17503	0.303941	0.781504	0.297506	0.317195	0.214918	0.386573	0.315601	0.632463	0.483426
BCKDK	0.508679	1.15843	0.785429	0.413148	0.633306	0.433112	0.320821	0.420564	0.632229	0.449606	0.123746	0.235599	0.473963	0.429842	0.17537	0.406862	0.239558	0.271582	0.28484	0.392442	0.404569	0.155564	0.327626	0.752178	0.365357	0.243774	0.329612	0.318325	0.888576	0.648747	0.307816	0.339591	0.708921	0.599806	0.515575	0.22807	0.479501	0.569579	0.332987	0.677282	0.22834	1.20962	0.394699	0.273649	0.356413	0.493631	0.904418	0.7342	0.415279
BCL10	1.1099	1.03235	0.913738	0.774915	0.458409	0.192987	0.714762	1.35502	0.563423	0.491157	1.32333	0.629871	0.69334	0.807162	1.05492	0.483539	0.996267	1.17554	1.04512	0.690741	1.26188	0.635945	0.518007	1.00511	1.05818	0.434485	0.47005	1.02834	0.329945	0.57814	0.984306	0.882511	0.7897	0.890877	0.677988	0.959327	1.34299	1.52277	0.985198	0.724284	0.686773	0.808477	0.615547	0.569021	0.921106	0.693571	0.741207	0.763341	0.470104
BCL11A	0.216843	0.298278	0.373718	0.219811	0.0926769	0.102642	0.41096	0.393561	0.279683	0.473559	0.246731	0.283287	0.30749	0.385639	0.284016	0.241052	0.197219	0.324871	0.36563	0.145706	0.119847	0.177026	0.462725	0.420847	0.404062	0.40724	0.323569	0.159393	0.327571	0.264788	0.217442	0.331046	0.228256	0.293265	0.501064	0.511826	0.313851	0.378238	0.477892	0.267512	0.412681	0.315331	0.257231	0.35079	0.33241	0.160815	0.235289	0.202995	0.282832
BCL11B	1.38611	1.58512	2.50995	1.85133	2.25145	2.26203	1.74706	1.81657	2.273	1.64577	1.96731	1.12003	1.69362	1.73281	1.36747	2.0826	1.92207	1.99299	1.32541	0.855498	0.757909	1.51063	2.26082	2.09784	1.98159	1.32852	2.75219	2.05495	2.31867	2.00758	1.51307	2.25758	1.1866	1.77416	2.33304	2.53571	2.41113	2.28497	1.75423	0.956016	2.08229	2.115	1.38921	1.31384	1.16617	1.12588	0.928295	1.47268	2.86884
BCL2	0.937257	1.17983	2.13168	1.43696	1.19351	1.06403	1.06731	1.16835	0.664736	1.12032	1.17187	0.795845	0.652049	1.24946	0.698248	1.27025	1.61845	1.03658	0.604549	0.506161	0.25023	0.581224	1.26975	1.44314	0.967025	1.09082	1.24869	1.30146	1.20518	1.35953	0.991457	0.877565	0.423366	0.86991	0.937203	1.81623	1.42798	1.28268	1.01531	0.415971	0.954214	1.51924	0.727244	0.831229	0.508605	0.647696	0.576742	0.488506	1.88292
BCL2A1	1.10001	2.17107	0.701592	0.846176	0.222473	0.842937	1.8244	1.76295	1.47656	1.05749	1.84459	3.4802	0.932997	0.537796	5.43636	1.0558	1.55412	1.96322	2.73716	4.63766	5.51169	1.9175	1.60437	1.70728	1.42214	0	1.5396	1.54883	0.288261	1.89392	3.94689	0.6608	1.37971	1.11177	0.486494	1.45431	1.0668	0.638528	1.29614	8.16568	0.968424	2.18737	5.37726	0.946817	1.10986	3.52865	2.91953	3.57237	1.44171
BCL2L1	4.17257	2.73189	8.66865	14.1077	20.6794	10.9911	56.1308	20.4978	13.8163	44.5893	27.1981	16.6055	13.9954	16.4845	6.4036	28.9788	24.2171	17.5278	18.0276	8.84167	9.61508	15.5793	8.94315	1.68058	11.0934	18.9904	9.27928	20.1918	19.8704	11.2183	8.68714	15.7254	8.04818	6.90002	10.4534	2.80083	9.97986	18.3706	28.8673	12.7594	11.6154	22.6594	9.69759	12.8338	21.5392	9.70293	14.8754	11.3636	4.23628
BCL2L11	0.62487	1.42303	0.918282	1.23964	1.19726	0.37803	0.74672	0.773724	0.846129	0.523235	1.03733	0.411271	0.790599	1.21577	0.813124	0.8097	0.953108	0.88044	1.10922	1.0276	0.823938	0.84485	1.12865	0.766604	0.584634	1.25636	1.26585	1.22713	0.821157	0.723529	1.17185	2.12394	0.780819	1.11353	0.623242	0.773195	0.542282	1.10478	1.03689	0.708016	0.997216	1.09097	0.832545	1.52868	1.23719	0.842846	0.843869	1.10364	0.973103
BCL2L13	0.428547	0.484634	0.683425	0.763708	0.924502	0.766257	0.648677	0.474234	0.447412	0.757559	0.763369	0.957949	0.463187	0.845829	0.598364	0.828138	0.363277	0.62096	0.783899	0.585199	1.27814	0.511125	0.609809	0.519762	0.295121	0.563312	0.633129	0.663743	0.524019	0.628532	0.622382	0.572638	0.499122	0.563069	0.544928	0.337157	0.55441	0.527838	0.733871	0.447188	0.533825	0.764301	0.723234	0.614776	0.800936	0.644786	0.516706	0.556689	0.504933
BCL3	0.636753	0.698194	0.90228	2.06813	1.86017	0.27108	1.07093	0.485956	1.10797	0.687875	0.83647	1.92224	1.85922	0.6918	0.767221	0.76395	0.899621	0.679918	0.950818	2.1223	4.33651	1.17338	1.12567	0.627481	1.2577	0.784672	0.742683	0.796944	0.463458	0.609065	1.04262	1.06253	1.23608	1.03685	0.88004	0.433948	0.342988	1.18831	0.600229	2.38105	1.25051	1.21134	1.42047	2.22028	0.71384	0.83778	0.995494	1.76152	0.640279
BCL6	7.40846	5.4461	7.8394	6.68887	8.47888	6.69894	4.57022	2.99397	9.41276	5.57365	3.41071	9.90917	4.68841	5.58461	9.87404	3.79786	3.34969	3.96528	8.61679	9.7631	16.6723	10.4567	6.61934	6.83722	6.72565	6.15097	6.85589	4.61605	6.37444	4.09174	9.82855	8.01526	9.0751	7.19129	5.51657	5.92577	4.96099	5.57502	5.92203	13.0302	5.48261	2.69832	9.91482	13.2627	7.33366	7.99241	9.96343	13.9737	4.15599
BCL7B	0.542171	0.883246	0.532092	0.72986	0.685327	0.519332	0.448803	0.522962	2.72912	0.713039	0.61304	0.449272	0.869235	0.607449	0.473133	0.691129	1.13378	0.418692	0.986682	0.517623	0.36383	0.341975	0.366839	0.860964	0.219044	0.584604	2.60851	0.763389	0.887889	0.56321	0.369094	0.780311	0.56852	0.205489	0.636923	0.48131	0.386071	1.47976	0.455026	0.406055	0.99251	0.435126	0.323841	0.669871	1.19662	0.642651	0.399877	0.440179	0.493532
BCL9	0.138305	0.272445	0.0678385	0.345768	0.83915	0	0.163553	0.395816	0.193384	0.244487	0.439069	0.0598423	0.115979	0.496942	0.214566	0.228157	0	0.16614	0.232336	0.24008	0.154685	0.190333	0.0840493	0.198943	0.0643808	0.463592	0.249065	0.340788	0.498289	0.330727	0.0565355	0.358332	0.0774429	0.244622	0.230825	0.251139	0.0838102	0.0580735	0.0325929	0.29003	0.261914	0.147997	0	0.195306	0.407068	0.219622	0.095393	0.149716	0.240316
BCL9L	1.72475	0.554554	0.776322	1.55594	0.808731	0.93295	0.940621	0.996416	0.930604	1.28543	0.845661	1.21798	1.04402	0.749546	0.37944	1.17911	0.674183	0.95289	0.928982	0.592682	0.453888	0.779512	1.14965	1.43009	1.18769	1.14727	1.31315	1.3571	1.59984	0.955194	0.838569	1.20756	0.804145	0.824266	1.18661	1.12865	1.03287	0.613454	0.825295	0.94829	1.17247	1.1508	0.619941	0.857491	0.767736	0.590728	0.604608	0.900582	1.3074
BCLAF1	1.65163	2.69591	2.09293	1.82381	1.04186	1.97452	1.22896	1.44092	1.51447	1.73468	1.57461	1.27122	1.56309	2.52263	2.509	1.66691	1.2622	1.64938	1.42344	2.10857	1.54674	1.5846	1.9735	1.70339	1.80003	1.97639	1.78203	2.20482	1.91442	1.88086	1.54989	1.60462	2.00235	2.2062	2.25429	2.64351	2.566	1.79491	1.935	1.44702	1.47997	1.29583	1.95179	1.70389	1.77834	2.44455	1.59691	2.12709	2.32472
BCLAF3	0.240974	0.28376	0.366705	0.387883	0.483085	0	0.117879	0.231394	0.13938	0.220265	0.229157	0.186982	0.139808	0.26398	0.521933	0.22424	0.387292	0.359232	0.237226	0.249568	0.334464	0.320089	0.414726	0.193391	0.241637	0.230322	0.261597	0.315797	0.326489	0.31085	0.295392	0.561387	0.290246	0.314838	0.376662	0.496557	0.151014	0.041856	0.387652	0.298681	0.327205	0.053334	0.39659	0.382138	0.4243	0.37594	0.302516	0.215813	0.440437
BCOR	0.417374	0.735036	0.387896	0.388655	0.57756	0.168334	0.519544	0.326913	0.540589	0.64073	0.377377	0.31133	0.392983	0.465389	0.323783	0.711589	0.558641	0.633317	0.443385	0.459114	0.334135	0.644922	0.607502	1.02283	0.651531	0.622708	0.540172	0.618601	0.460472	0.399301	0.534843	0.890738	0.413291	0.599454	0.677534	0.628265	0.39935	0.258268	0.372726	0.551881	0.67858	0.470131	0.556088	0.4077	0.554095	0.413166	0.339393	0.428031	0.765979
BCORL1	0.301593	0.228942	0.324932	0.274181	0.277255	0.210101	0.259382	0.172627	0.153346	0.504592	0.121285	0.137145	0.35254	0.424476	0.624846	0.5921	0.0774724	0.338767	0.399206	0.616367	0.318913	0.327009	0.471663	0.334351	0.443082	0.270294	0.405775	0.386045	0.107761	0.342635	0.632415	0.672539	0.393333	0.54036	0.312318	0.265525	0.465208	0.32235	0.329522	0.49282	0.318454	0.0587354	0.454733	0.355607	0.295859	0.486173	0.552193	0.563915	0.250451
BCR	0.411668	0.297447	0.421271	0.454213	0.524723	0.754123	0.841721	0.51208	0.280209	0.69586	0.493604	0.507178	0.580227	0.538765	0.6107	0.686927	0.910063	0.305628	0.475026	0.410188	0.336202	0.582766	0.380161	0.515746	0.751812	0.628409	0.646955	0.541662	0.609489	0.462101	0.791044	0.90921	0.368701	0.394587	0.580391	0.55063	0.758995	0.601052	0.468047	0.471706	1.12006	0.357791	0.437333	0.472609	0.496462	0.491199	0.353612	0.542338	0.529736
BDH1	0.018529	0.0703276	0.0727079	0.0997734	0.0562115	0	0.105175	0.233325	0.248717	0.131018	0.121703	0.0617893	0.134663	0.116486	0.0862378	0.0778062	0	0.0254379	0.041502	0.0900585	0.0663152	0.101997	0.11087	0.0205416	0.119775	0.10275	0.0648344	0.143491	0.0728258	0.194956	0.0890398	0.0742053	0.0913019	0.159181	0.184381	0.152527	0.224565	0.155607	0.152829	0.0888138	0.112285	0.178448	0.177918	0.069775	0.0467574	0.132405	0.107352	0.100289	0.0883081
BDP1	1.13822	0.536039	0.76199	0.434553	0.499887	0.270555	0.617931	0.49512	0.394939	0.686544	0.479266	0.22161	0.545587	0.911025	0.886322	0.75318	0.698351	0.783335	0.477988	0.49601	0.528622	0.575643	0.851182	0.817095	0.627633	1.0202	0.473573	0.82493	0.676616	0.810515	0.673001	0.876869	0.608016	0.646311	0.853943	0.936899	0.810913	0.563355	0.836806	0.401929	0.982406	0.642279	0.616398	0.717009	0.489815	0.70376	0.526006	0.520461	1.14634
BECN1	0.941535	1.19174	0.706942	1.05125	1.415	0.392293	1.2592	0.83903	0.564216	0.814465	0.971808	0.654409	0.364217	0.806471	0.953053	0.880344	1.59119	0.741199	0.835741	1.1967	0.885562	1.12722	1.2058	0.651408	0.634849	0.399541	0.721583	1.07223	0.760438	1.02482	0.962152	1.09344	1.19248	0.61832	0.930981	0.890204	0.84615	0.515899	0.828406	0.777037	0.903862	0.511288	1.00348	0.791157	1.07607	1.00261	0.725021	1.14528	0.63554
BEST1	0.50482	0.382528	0.617929	0.698029	1.29942	0.639364	0.595909	0.490338	1.1817	0.423127	0.419248	0.758155	0.564707	0.581698	1.30976	0.77084	0.284779	0.44968	0.888847	0.955634	1.08213	0.716621	0.593881	0.530719	0.93747	0.465734	0.587773	0.329572	0.262201	0.897443	0.678031	0.906693	0.870393	0.561962	0.453321	0.650403	0.649294	0.253911	0.771941	1.23789	0.488803	0.296578	0.857764	1.42252	0.715814	0.914564	0.784704	0.927341	0.415298
BET1L	0.912328	0.838651	0.727183	0.526353	0.782451	1.46238	0.779992	0.825516	0.353703	0.836962	1.27487	0.760592	1.21091	0.746249	0.822151	0.975642	2.57731	0.80864	1.16102	0.926053	1.21788	0.956996	0.820986	0.632139	1.38222	0.427489	1.26082	2.05632	0.522927	0.918572	1.57098	1.57436	0.993603	0.839131	0.853238	0.710397	1.35558	1.24502	1.29871	0.311742	1.2382	1.03729	0.978137	1.68434	0.796373	1.06303	1.44059	1.21803	0.693016
BFAR	0.982009	0.426574	0.651495	0.510865	1.13651	0.978672	0.869925	0.731013	0.514297	0.677295	0.887354	0.638838	0.685427	0.999039	0.396271	0.520968	0.360875	0.806539	0.715147	0.567535	0.404367	0.398385	0.458624	0.849515	0.412785	0.283288	0.417089	0.575436	0.766617	0.879555	1.14561	0.639339	0.961131	0.447154	0.881377	0.787811	0.928709	1.20123	0.353663	0.428513	0.593357	1.36665	0.445936	0.660999	0.354359	0.635453	0.529599	0.165902	0.628966
BHLHE40	1.09736	2.15461	1.16044	2.25134	2.32632	0.477089	2.23818	0.997804	1.11428	2.6964	1.69934	1.71283	1.60657	1.58183	1.49712	2.09147	2.4629	1.19662	1.1156	2.63698	1.22553	1.88495	0.950425	1.38042	1.91165	1.87968	1.45232	1.88473	1.4682	1.14556	2.65273	1.83397	2.12752	1.43264	1.17405	0.732045	3.09367	2.40508	1.10039	1.34289	1.60347	1.93204	0.869549	1.47545	1.21706	2.42217	1.74015	2.42624	0.432718
BICD1	0.0850566	0.090394	0.0834406	0.235546	0.0860121	0.195537	0.144841	0.155792	0.0951439	0.18043	0.171326	0.226913	0.0855918	0.240265	0.118761	0.122578	0.048068	0.128589	0.085731	0.129929	0.0946906	0.148268	0.0795228	0.0942952	0.0279696	0.188668	0.15873	0.0359284	0.577291	0.162716	0.0654171	0.178834	0.0685828	0.146143	0.15047	0.274577	0.190876	0.114288	0.168373	0.0611544	0.180405	1.31065	0.0742475	0.12812	0.139455	0.0990485	0.112639	0.0552447	0.128369
BICD2	1.52797	1.73681	1.23224	1.24516	2.78934	0.390224	2.05549	1.36023	1.05056	1.88679	1.11425	1.255	1.49114	1.51383	2.24928	1.91432	0.671492	1.87529	1.76793	2.48445	2.30855	2.24255	2.23212	1.46781	1.78374	1.88258	2.77175	1.69692	1.42327	1.9172	1.21882	2.19177	2.72647	1.59649	2.24484	2.23568	1.76922	1.65357	1.72785	1.95269	1.65075	0.872362	2.01437	2.30749	1.79918	2.68502	2.01646	2.86652	1.45675
BICDL1	0.107358	0.162992	0.105318	0.27528	0.253561	0.548453	0.270839	0.143382	0.0800596	0.18978	0.0940199	0.924854	0.200768	0.612351	0.138795	0.257606	0.252795	0.439889	0.14027	0.16151	0.160096	0.279071	0.254278	0.396727	0.578317	0.330742	0.208695	0.151161	0.328186	0.205378	0.179801	0.394118	0.256487	0.325517	0.267091	0.403496	0.520454	0.300526	0.303598	0.343059	0.271077	0.0765875	0.249905	0.28877	0.180531	0.113652	0.128349	0.154954	0.419276
BICRA	0.0876074	0.177343	0.143238	0.336958	0.236244	0.559446	0.303894	0.217295	0.163329	0.335545	0.153469	0.292154	0.31513	0.150703	0.113262	0.143047	0.0825159	0.120275	0.0817611	0.121659	0.287417	0.3349	0.158355	0.161872	0.330352	0.323876	0.306545	0.226147	0.191294	0.16865	0.168396	0.175426	0.104651	0.191846	0.264313	0.113124	0.14157	0.0490479	0.233983	0.244955	0.147472	0.187494	0.127457	0.172807	0.184725	0.123659	0.208831	0.221283	0.185569
BICRAL	1.40896	1.65295	1.57736	1.49672	1.71623	1.10423	1.20985	0.76981	1.13694	1.07552	0.916753	1.70855	1.29941	1.00532	1.25607	1.57112	1.13104	1.3849	1.32327	1.13877	1.91965	1.0253	1.2162	0.994001	1.35304	1.18382	1.4074	2.08586	1.65609	0.901251	1.21051	1.73995	1.74593	1.27839	1.21681	1.02069	1.51357	1.34458	1.15458	1.35196	1.21304	1.95317	1.42558	1.26535	1.4337	1.38327	1.19267	1.80732	1.18276
BID	1.43623	3.01663	1.8462	2.47631	1.75286	1.51805	0.843354	1.68493	1.55116	1.79584	1.14956	6.27586	1.88278	1.34517	1.61251	1.05867	2.06662	1.93777	1.66393	1.49586	1.84461	1.31017	1.62602	0.60395	0.88039	1.72574	1.78296	1.67358	0.843494	1.56327	1.57074	1.53713	1.54188	1.52743	1.37896	1.20194	1.26048	1.33091	1.2955	1.30576	1.05046	1.2572	2.89651	1.8783	1.87434	1.31074	1.99438	1.50112	0.993401
BIN1	0.452167	0.52051	0.605552	0.456158	0.35485	0.244454	1.0261	0.681461	0.428206	0.958662	0.502873	0.558494	0.756666	0.875123	0.37118	0.975961	0.495769	0.459851	0.285809	0.77354	0.28543	0.458176	0.745628	0.495117	0.876401	0.668289	0.372075	0.561458	1.00889	0.732322	0.429229	0.75057	0.485861	0.419143	0.762444	0.741828	0.773248	0.482216	0.669074	0.267587	0.968476	0.785133	0.696165	0.68428	0.410602	0.600151	0.404852	0.345326	0.874661
BIN2	5.02094	5.00401	7.04079	6.15076	7.98601	4.62931	6.44012	4.42289	5.72926	7.11749	5.40901	5.48814	5.78733	7.26141	7.78741	5.84519	4.11224	8.42811	9.19006	9.52708	9.13486	8.20337	7.60711	7.81146	8.41745	7.42996	4.86714	5.63979	4.10502	5.90045	9.58699	7.86574	7.86466	7.39282	6.53209	7.83438	5.46498	7.07359	6.89516	8.99019	6.64213	4.21795	8.59286	9.71274	9.58658	8.07666	8.41533	10.6133	8.19877
BIN3	0.345271	0.262098	1.77823	0.564396	0.699652	0.661453	0.979927	0.561699	0.627604	0.572202	0.264579	1.36727	0.485364	0.644736	0.447645	0.569582	0.182928	0.711018	0.604588	0.854065	0.926791	0.950313	0.774988	1.14832	0.69747	0.611624	0.906096	0.668454	0.465247	0.660514	0.85724	0.561741	0.764796	0.687607	0.788929	0.776619	0.209228	0.57991	0.966229	0.788856	0.860628	0.646569	0.791158	1.21479	1.29731	1.01388	0.809689	1.21472	0.625709
BIRC2	1.55078	1.99514	1.73895	1.45421	1.32317	1.48545	2.18289	2.41113	1.30102	2.05603	2.71512	1.21205	2.53474	1.89727	1.842	1.59892	1.84864	1.59676	1.81817	1.0263	1.21411	0.889239	1.83446	1.86884	1.64465	1.55535	1.1632	2.02372	1.14283	1.48347	1.27307	1.33431	1.2719	1.54052	1.43237	2.1466	2.4992	1.38742	2.55818	1.50987	1.72767	2.41945	1.73443	1.42084	1.72476	1.69821	1.45735	1.20659	1.89584
BIRC3	0.87351	2.30351	2.29267	1.66056	0.805082	1.00406	1.1676	1.99129	1.59594	1.36407	1.33665	0.971584	2.21142	2.32862	1.08428	0.856168	1.15184	1.29667	1.04919	0.758145	0.729467	0.520915	2.8513	2.09451	1.17637	2.92897	2.20746	1.57057	1.83105	1.5119	2.08014	1.28423	1.31128	1.57012	2.21102	4.60838	2.06829	1.61384	1.79777	0.697822	1.25791	2.77303	0.813338	1.49568	1.34502	1.14928	1.09251	1.35533	4.58096
BIRC6	1.78345	2.19796	1.8917	1.86742	1.76438	1.26702	1.32958	1.677	1.29466	1.55428	1.47717	1.38828	1.4631	2.01709	1.74005	2.06882	1.5559	1.78979	1.57221	1.37716	1.34203	1.48546	1.89938	2.64995	1.97246	2.30676	2.28308	2.47792	2.36108	1.8465	1.81231	1.77115	1.53	1.90043	2.14724	2.02651	2.09619	2.02874	2.30682	1.69347	2.06564	1.64862	1.71978	1.64918	1.51357	1.57273	1.39391	1.29034	2.56957
BLCAP	0.612001	0.727569	0.545794	0.556375	0.506679	0.319757	0.552662	0.582448	0.593351	0.590105	0.367178	0.57979	0.51321	0.551571	0.668938	0.634128	0.550232	0.553767	0.519802	0.636957	0.323574	0.676335	0.520301	0.400917	0.224779	0.479926	0.454409	0.921097	0.546628	0.851475	0.481243	0.584887	0.663639	0.590543	0.713037	0.787632	0.472006	0.513953	0.631629	0.366683	0.633041	0.476285	0.655643	0.613572	0.632582	0.574263	0.511334	0.720602	0.541374
BLK	0.0439209	0.0666814	0.473961	1.08115	0.0444143	0	0.864044	0.377748	0.245648	0.931688	0.365412	0.146464	0.810283	0.632261	0.136278	0.359339	0.49642	0.342932	0.147564	0.0609924	0.0600065	0.322364	0.580431	0.427038	0.212935	0.730671	0.461047	0.154604	0.402792	0.546143	0.94241	0.451007	0.157634	0.270241	0.509896	0.736757	0.585537	0.442612	0.832737	0.105261	0.42142	0.704984	0.355576	0.585455	0.193875	0.165209	0.167077	0.332813	0.270377
BLMH	0.427626	0.324614	0.335601	0.296054	0.691887	0.163845	0.121366	0.269243	0.191336	0.453559	0.205975	0.106951	0.215158	0.232297	0.630249	0.333481	0.241664	0.410955	0.35918	0.237535	0.191309	0.470794	0.223891	0.142222	0.0691066	0.368875	0.411484	0.421474	0.112048	0.122709	0.164394	0.256885	0.268381	0.17288	0.413823	0.22186	0.725575	0.718233	0.251936	0.461184	0.626256	0.274557	0.0746566	0.115023	0.107864	0.208385	0.33034	0.277745	0.322689
BLNK	0.0414822	0.0489907	0.305206	0.104393	0.0838964	0	0.425141	0.213694	0.0696027	0.25815	0.172561	0.121041	0.265317	0.135205	0.128711	0.0746531	0.468857	0.205171	0.162605	0.0432044	0.0556742	0.142717	0.231823	0.321915	0.302019	0.227048	0.0967663	0.233631	0.0815202	0.180897	0.29901	0.218381	0.0836199	0.241074	0.349431	0.237794	0.4022	0.0696728	0.347381	0.149137	0.303912	0.234173	0.0362106	0.228737	0.0784758	0.0384253	0.143058	0.157167	0.33774
BLOC1S1	1.32267	0.777063	0.230384	0.610474	1.41402	0.000746658	1.23156	1.17106	1.03567	1.63669	1.24179	0.210514	0.887328	0.713333	0.700748	1.44497	0.93435	1.8766	2.07092	1.12649	1.3018	1.27417	0.531964	0.4399	0.21375	0.523254	0.926435	0.727599	1.213	0.379546	0.55081	2.10621	0.992939	0.418544	0.521566	0.742293	0	0.667667	0.6234	2.0615	1.32544	0.849219	1.03912	1.89645	0.681654	0.830696	1.6275	0.566221	0.811982
BLOC1S2	0.451189	0.513752	0.811463	0.115692	0.912514	2.88122	0.355703	0.731716	0.925278	0.465257	0.856127	0.589539	1.13507	0.510618	0.46665	0.315768	3.08101	1.13561	0.505296	0.7832	1.07653	0.586424	0.337467	0.41683	0.243048	0.973001	0.350832	0.158821	0.295556	0.293374	0.746809	0.338799	0.56012	1.44955	0.436503	0.70398	0.7291	0.505205	0.248097	0.901104	0.341774	0.0804682	0.722061	0.404536	0.288181	0.597536	1.12032	0.814026	0.702149
BLOC1S6	0.937273	0.985025	0.760937	0.621545	0.232362	0.410548	1.13131	0.631932	0.578443	0.88556	0.926072	0.409647	0.537696	0.754946	1.07803	0.480744	0.435636	0.665563	0.380053	0.628371	0.202426	0.415128	0.739841	0.406653	0.261152	0.637243	0.716232	0.910138	0.338743	0.587373	0.631595	0.50156	0.521201	0.800303	0.800036	0.814116	0.744346	0.171809	0.761614	0.309832	0.48683	0.311263	0.648888	0.964964	0.611423	0.453347	0.593172	0.594769	0.604292
BLTP1	0.594672	0.893542	0.743236	1.0497	0.782742	0.778104	0.40712	0.435879	0.778852	0.427376	0.492081	0.788316	0.5079	0.598135	0.986148	0.664762	0.583463	0.760905	1.0389	0.661618	0.778311	0.535102	0.803171	0.691498	0.660788	0.604211	0.735483	0.84421	0.456104	0.700367	0.866639	0.712304	0.658019	0.79798	0.827512	0.953212	0.69042	0.737691	0.675205	0.538853	0.640664	0.542525	0.776625	0.763035	0.693677	0.740132	0.589793	0.678972	0.793334
BLTP2	1.40627	1.36496	1.0641	1.62334	2.76589	1.19668	1.84764	1.75077	1.16702	1.97873	1.62763	1.21479	1.50602	1.56501	1.14035	1.85816	1.27642	1.56251	1.98306	1.50281	1.58322	1.35963	1.80419	1.86475	1.60744	1.92848	1.32748	1.55244	1.63107	1.69939	1.93702	1.67581	1.69965	1.7028	1.6828	1.40623	3.36225	1.83194	1.81479	1.4491	1.53423	1.44659	2.17329	1.47362	1.73505	1.62806	1.53731	0.84703	1.50675
BLTP3A	0.320333	0.138965	0.229302	0.404952	0.138828	0	0.303048	0.301223	0.204756	0.384251	0.180345	0.190754	0.232607	0.337176	0.195236	0.277327	0.129307	0.314125	0.32031	0.301857	0.163781	0.13645	0.188252	0.381715	0.0739535	0.465237	0.40031	0.273843	0.929281	0.196974	0.102622	0.343627	0.362412	0.104939	0.455373	0.155113	0.194116	0.269012	0.264214	0.332549	0.265761	0.22036	0.241592	0.254919	0.202001	0.230114	0.208318	0.133399	0.0999615
BLTP3B	1.4056	1.4867	0.807794	1.19083	1.46552	1.26936	1.30873	0.818926	1.6245	0.640471	1.1225	0.964211	1.19689	0.737769	1.39565	0.990854	0.930694	1.10786	1.06973	1.45734	2.29871	1.25407	1.31262	1.49711	1.45196	1.0756	1.23054	0.857965	0.560976	0.749859	1.64609	1.05527	1.50496	1.43145	1.01331	1.32743	1.40872	2.78567	1.07116	0.907792	0.895399	0.881142	1.40883	1.2504	1.45399	1.37948	1.50928	1.1053	1.09649
BLVRB	3.25706	2.26642	6.49881	10.7527	12.7629	11.4263	13.7375	12.1179	12.2878	11.6352	12.895	7.91979	7.94188	4.42329	3.65791	13.1786	5.94381	8.09518	5.47148	3.43372	2.55018	5.6029	3.07933	1.05316	3.72837	5.93691	6.48979	11.8353	5.33394	7.52896	7.21712	3.19305	4.13412	3.67146	4.27642	1.45379	2.30268	4.33081	8.25125	9.25545	7.60725	7.26109	7.22634	8.60265	8.13	4.74131	7.7536	7.49232	2.91055
BLZF1	0.28652	0.435	0.0562154	0.440809	1.2169	0.219561	0.325273	0.262399	0.3205	0.354546	0.688065	0.382188	0.288323	0.404677	0.222254	0.378745	0.0809607	0.472027	0.577585	0.338204	0.256364	0.236584	0.60005	0.571755	0.185213	0.459004	0.735208	0.363084	0.450453	0.548123	0.220297	0.4879	0.564733	0.521253	0.364313	0.601208	1.04176	0.192494	0.229618	0.618011	0.463016	0.797161	0.650284	0.154137	0.578173	0.454982	0.379434	0.496258	0.705589
BMAL1	0.81583	1.0869	1.05296	0.826362	0.57464	0.725747	0.836246	0.524023	0.706266	0.976611	0.644713	1.05275	0.957056	0.711693	0.808124	0.64509	0.22301	0.84997	1.0082	1.17272	1.55458	0.941465	0.761498	0.45498	0.969336	0.52519	0.63338	0.733429	1.07535	0.82684	0.687726	0.758577	1.22824	0.924185	1.07099	0.983861	1.33915	0.81695	0.833238	0.567446	0.526101	0.844563	1.18497	1.12089	0.81621	0.935773	0.970467	1.26444	0.910484
BMF	0.602813	0.643516	1.1433	0.865595	1.30045	0.461936	0.608306	0.943116	0.584397	0.781453	0.686305	0.402044	0.471805	0.600349	0.280562	0.795554	0.227112	0.827587	0.630097	0.920831	0.143831	0.618924	0.758974	0.607029	0.779343	0.668563	0.890589	0.650727	0.631808	0.768801	0.566481	0.70413	1.12785	0.690496	0.488873	0.635687	0.584471	0.337491	0.426177	0.81867	0.750903	0.387036	0.66653	0.659389	0.617516	0.808337	0.695033	0.357593	0.446907
BMI1	0.946622	0.34785	0.537467	0.747653	0.654764	0.190835	0.548142	0.764552	0.445711	0.48425	0.610209	0.460296	0.744762	0.473157	0.270447	0.586339	2.32216	0.306552	0.297954	0.50574	0.178259	0.388414	0.558799	0.813357	0.482944	0.86806	0.697113	1.19219	0.19576	0.650565	0.63825	0.324463	0.803221	0.528923	0.704285	0.880836	0.241457	0.836549	0.680776	0.238736	0.573349	1.66935	0.217387	0.223727	0.31408	0.408638	0.581883	0.215666	0.808368
BMP2K	0.949127	1.12226	1.52695	1.04261	1.37607	0.50673	0.875822	0.909535	0.749887	1.16076	0.94497	0.598547	1.02279	1.03877	0.837812	0.753768	0.965398	0.943427	0.901024	1.02358	1.63695	0.812404	1.37183	0.659784	0.806841	1.03515	1.51684	1.2095	0.693073	0.864729	0.600228	0.808502	0.944088	0.898314	0.993587	1.04094	1.12201	1.11646	1.48769	0.792408	0.670006	0.905911	1.32764	1.52922	1.25098	1.10278	1.08519	0.811272	0.907423
BMPR2	0.297659	0.38032	0.171767	0.175097	0.26559	0.134174	0.351988	0.442597	0.23503	0.340471	0.316026	0.239274	0.246094	0.323391	0.312386	0.273091	0.697705	0.194429	0.534302	0.249229	0.344662	0.208833	0.343964	0.562923	0.311259	0.593362	0.449297	0.406783	0.665242	0.361554	0.471183	0.36651	0.329436	0.318539	0.446124	0.453341	0.509297	0.617575	0.26408	0.25242	0.336003	0.452909	0.550233	0.179845	0.276034	0.352185	0.396313	0.19039	0.391208
BMS1	0.141063	0.214164	0.195761	0.306556	0.345424	1.08097	0.240213	0.322969	0.168129	0.279411	0.34313	0.235204	0.609429	0.241321	0.320628	0.524651	0.318876	0.537533	0.331757	0.264455	0.079374	0.227545	0.439796	0.31277	0.230383	0.229218	0.460684	0.305956	0.339867	0.296355	0.440141	0.466069	0.345326	0.413458	0.384917	0.436855	0.37612	0.146925	0.325781	0.249034	0.467596	0.339228	0.431271	0.254497	0.160117	0.397305	0.339782	0.213783	0.594815
BMT2	1.22888	0.793647	0.681391	0.493207	0.810449	0.614148	0.404375	0.519899	0.537896	0.236125	0.25786	0.514229	0.17922	0.46439	0.331564	0.256411	0.679382	0.366761	0.41886	0.426634	0.0478062	0.612744	0.629416	0.177699	0.0863453	0.19754	0.747819	0.451381	0.385032	0.153319	0.27387	0.481447	0.622052	0.351008	0.649826	0.586432	0.582795	0.269219	0.480818	0.258238	0.512657	0.343045	0.279839	0.330545	0.471697	0.304499	0.722302	0.694058	0.488065
BNIP2	1.77397	1.92332	2.00804	1.34605	1.20325	0.863117	1.75816	1.3678	2.04589	1.11997	1.48229	1.97101	1.64805	1.79519	1.56134	1.35031	0.970738	1.76789	1.33379	1.7432	1.88959	1.64213	1.58184	2.4349	1.27416	1.56148	1.22592	1.66904	2.28722	1.42749	1.64179	1.39551	1.95001	1.72179	1.78885	1.95203	1.29682	1.98635	1.51333	1.53476	1.424	1.35592	1.4748	2.06893	1.5018	1.90029	1.93651	2.27667	1.8117
BNIP3L	9.90093	9.1998	9.50709	15.9251	15.9267	11.1193	41.0291	16.5004	11.5395	28.5847	20.4757	12.1702	11.8847	17.3459	7.53903	17.57	12.8318	15.9233	12.4794	8.22782	10.929	14.2036	13.1626	5.22768	7.50315	10.4352	9.95836	23.0322	9.37799	10.3569	10.9189	10.4355	11.155	7.56512	15.3547	5.97428	19.2052	10.2867	24.2069	7.09605	7.96802	14.9737	11.0413	11.6526	13.777	10.3979	16.6767	10.3073	7.94012
BOD1L1	2.0135	2.06661	2.96413	3.13557	3.81096	3.97399	1.65351	2.20358	2.58881	2.50355	1.83857	2.76431	2.36997	2.37292	3.656	2.41882	1.65729	2.90606	2.93283	3.66365	3.92097	2.52981	3.07313	3.10178	3.01712	2.03124	2.1186	2.78386	1.71563	2.52285	2.37007	3.35004	2.63417	3.93617	2.66633	3.57739	2.53173	2.83998	2.54252	2.90515	2.25911	1.94154	3.85091	3.53409	3.1457	3.54503	3.60627	3.77963	3.57602
BORCS5	0.46989	0.229306	0.625592	0.95696	0.54305	0.257198	0.349278	0.576338	0.300352	0.148329	0.343332	0.363758	0.520777	0.382885	0.572777	0.362414	0.90097	0.414727	0.37829	0.279656	0.21022	0.338725	0.401663	0.596579	0.271203	0.186122	0.313182	0.425324	0.351779	0.256833	0.333327	0.341134	0.255651	0.27138	0.563543	0.389276	0.328403	0.348451	0.466666	0.442414	0.408512	0.6824	0.234386	0.397249	0.192588	0.338266	0.213248	0.25433	0.279933
BORCS6	0.715777	0.0905066	0.350887	0.733721	0.482267	1.37046	1.12813	0.765138	2.93408	0.737674	0.261039	0.596679	0.46658	0.71244	0.554909	1.78805	0.336895	0.900261	0.534101	0.662279	0.74675	1.14855	0.668824	0.793066	0.96339	0.661159	0.834372	0.587562	10.9342	1.02639	0.534743	0.657452	0.907947	0.678266	0.856862	0.442618	0.433499	0.603583	1.20818	1.14297	0.903146	0.893083	0.312228	0.609326	0.526292	0.662648	0.559197	1.03252	0.213086
BORCS8	0.529732	0.291227	0.679244	0.812685	1.19472	0.780642	0.554781	0.400311	0.273487	0.792363	0.354746	0.415437	0.58626	0.683311	0.385846	0.799885	0.642176	0.503483	0.333756	0.553376	0.572022	0.310356	0.480028	0.492553	0.573672	0.351502	0.665373	0.401625	0.587243	1.14612	0.985225	0.693557	0.52934	0.535398	0.627517	0.693894	0.543245	1.00115	0.752923	0.77871	0.699652	0.784879	0.80798	0.704056	0.616704	0.793991	0.575465	0.808536	0.575417
BPGM	1.6381	0.589024	4.22446	5.31854	6.41465	4.62475	17.2103	3.45446	3.47186	9.06825	3.86171	4.02509	2.30954	2.01388	0.802542	5.60821	6.04954	4.72806	1.95322	1.81952	1.38854	1.62156	1.27358	0.477901	2.64725	1.85927	1.70949	4.14081	5.98652	2.22662	1.16005	2.09934	1.12	1.8299	1.52521	0.514889	2.50777	1.73768	3.73625	1.96295	4.31159	7.59488	3.53719	2.36541	3.02669	1.94871	2.85742	1.21328	1.18135
BPNT2	1.06306	0.594307	0.81737	0.397822	0.639183	0.330249	0.489254	0.788982	0.636546	0.469344	0.51602	0.762385	0.804769	0.694529	0.496478	0.448114	0.608879	0.591807	0.483529	0.392666	0.293763	0.382212	0.774127	0.668905	0.234232	0.336767	0.545336	1.05187	1.05395	0.742013	0.515442	0.592764	0.463329	0.362979	0.797883	0.610009	1.04463	0.386049	0.643222	0.241	0.614278	0.73787	0.476517	0.386794	0.380473	0.395404	0.544437	0.280696	0.621891
BPTF	1.96453	1.74356	1.60159	1.79316	1.70319	1.7751	1.63464	1.73283	1.35572	1.9785	2.02332	1.69909	1.59381	1.54848	1.87215	2.22069	1.22742	2.15865	1.79032	1.59621	1.44194	1.69209	2.00787	2.27459	2.08133	1.32923	2.35797	2.68406	1.7731	1.80009	2.02863	1.54262	1.41454	1.90101	1.91399	1.92132	2.2328	2.5262	1.90405	2.06609	1.94441	2.03965	2.51184	1.69996	1.69705	1.86728	1.67664	1.5831	2.3839
BRAF	0.41103	0.354564	0.511196	0.424061	0.387308	0.756045	0.424202	0.289453	0.406722	0.356087	0.402287	0.417665	0.478371	0.473582	0.427531	0.380819	0.304891	0.48933	0.449897	0.418723	0.656245	0.360754	0.542489	0.592065	0.483088	0.518025	0.348661	0.388019	0.648648	0.415426	0.34416	0.481752	0.441923	0.586426	0.562037	0.494306	0.486833	0.36087	0.552404	0.452434	0.431166	0.959643	0.629052	0.511736	0.406855	0.42837	0.43557	0.555926	0.440461
BRAP	0.423135	0.499652	0.52646	0.583241	0.570517	0.540414	0.400303	0.628533	0.525907	0.457106	1.08475	0.235173	0.473108	0.568044	0.62036	0.564066	1.26205	0.549404	0.816122	0.71818	0.462732	0.539178	0.527474	1.14668	1.21566	0.555338	0.329018	0.33099	0.554358	0.719536	0.466916	0.611931	0.379429	0.427807	0.662777	0.622265	0.170942	0.631724	0.398864	0.788737	0.736017	0.251549	0.738725	0.556428	0.615525	0.584818	0.466958	0.610729	0.420132
BRAT1	0.0984123	0.236457	0.336606	0.328047	0.199036	1.50827	0.311573	0.319201	0.440334	0.115978	0.244198	0.382875	0.256748	0.0712799	0.127391	0.275499	0.282506	0.135107	0.258236	0.20536	0.150399	0.346108	0.177885	0.290937	0.212053	0.363821	0.153045	0.0692833	0.515728	0.352901	0.346803	0.262749	0.161643	0.401334	0.262958	0.227678	0.397574	0.190413	0.146882	0.432403	0.300757	0.175515	0.143177	0.115362	0.26892	0.191002	0.278202	0.213064	0.247542
BRCA1	0.154592	0.152557	0.0909927	0.0475675	0.140695	0.0592318	0.102375	0.0796371	0.0691701	0.0409917	0.203079	0.115992	0.138279	0.104972	0.228117	0.120557	0.0440415	0.074282	0.121191	0.064861	0.0829923	0.0572854	0.138753	0.119968	0.0281303	0.0952518	0.0901842	0.0653004	0.0810136	0.133082	0.00495253	0.116457	0.0835019	0.0781225	0.0811897	0.142228	0.0425839	0.0519298	0.0728621	0.0740993	0.0936823	0.0496277	0.161935	0.0249492	0.0487425	0.144162	0.145012	0.150612	0.110516
BRCC3	0.622272	0.419886	0.339139	0.691427	0.279672	0.529831	0.523285	0.237452	0.386706	0.244448	0.44084	0.518778	0.734418	0.95922	0.429064	0.456241	0.293054	0.558842	0.348448	0.576257	0.371185	0.348888	0.258572	0.306605	0.558681	0.383414	0.574769	0.535444	0.362335	0.529079	0.443006	0.311511	0.371667	0.41139	0.590059	0.435275	1.17515	0.464514	0.138208	0.497116	0.768159	0.517909	0.241419	0.241769	0.915608	0.475772	0.324285	0.155594	0.272672
BRD1	0.657446	0.669281	0.604898	0.80269	1.12664	0.494747	0.66685	0.94814	0.906751	0.828379	0.771497	0.70518	0.965466	1.18702	0.51944	0.73998	0.686361	0.798364	0.671007	1.01557	1.29293	1.13173	1.00486	0.898664	1.32881	0.890345	0.63506	0.700434	2.17019	0.842791	1.05005	0.917477	0.978845	0.822585	1.09996	0.882077	1.1533	1.36171	1.05488	0.464567	0.889914	1.09371	0.830664	1.24323	0.688972	0.904278	0.952915	0.839347	1.40008
BRD2	1.82519	1.8098	1.68202	3.02304	2.70702	0.839439	2.10866	1.91349	2.39554	2.06337	2.08863	1.90712	2.21359	2.50146	2.38075	2.80438	1.89675	1.80476	2.46902	2.44857	1.93793	2.42844	2.40107	3.22658	2.55304	2.03927	2.37785	2.31293	1.65587	1.90877	2.17886	2.50531	2.40409	1.97868	2.49437	2.20669	2.35958	1.92109	2.16837	2.03342	2.86348	2.2134	2.339	2.39148	1.59999	2.29746	2.47445	2.93327	2.8126
BRD3	0.763056	0.684593	1.37236	0.864127	0.643023	0.97455	0.631648	0.545951	0.960244	0.983562	0.545861	0.68916	0.462136	0.604495	1.02053	0.627134	0.449194	0.707409	0.66166	0.894076	0.341372	0.583392	0.766918	0.673671	0.513812	0.293849	0.556248	1.09678	1.58285	0.699464	0.315753	0.445652	0.897265	0.75515	0.738221	0.744112	0.616532	0.427205	0.719288	0.495287	0.770685	0.578379	0.499565	0.572982	0.902215	0.64945	0.755213	0.826015	0.410389
BRD4	0.94599	1.03501	1.17046	2.22343	2.32776	1.26908	2.08821	1.49214	1.39085	2.09089	1.65183	1.97176	1.39488	1.44065	1.34121	2.56164	1.55927	1.72569	1.78397	1.54586	1.84781	1.78712	1.70598	1.51177	1.63068	1.67604	2.01388	2.24215	0.913111	1.66614	2.12681	1.71465	1.35643	1.51816	1.28941	1.16955	1.18472	1.37449	1.97102	2.30495	1.90789	1.12571	1.10405	1.69965	1.51389	1.53024	1.52172	1.41742	1.45588
BRD7	0.179302	0.418155	0.226151	0.328362	0.328885	0.296263	0.6038	0.31643	0.474579	0.439649	0.402733	0.233965	0.5461	0.79332	0.385796	0.646089	1.15222	0.490234	0.428498	0.347293	0.343778	0.347222	0.601324	0.54269	0.579522	0.470366	0.408772	0.630608	0.526129	0.588749	0.705709	0.486373	0.494982	0.425724	0.551314	0.624463	0.317773	0.420816	0.683149	0.368329	0.65526	0.328916	0.585338	0.484377	0.565336	0.475746	0.373251	0.526831	0.593627
BRD8	0.530936	0.260789	0.516156	0.456469	0.252659	0.239329	0.531834	0.536292	0.489096	0.441674	0.480201	0.546781	0.471421	0.763457	0.719358	0.493498	0.397122	0.710235	0.507164	0.596349	0.698609	0.616052	0.595672	0.415486	0.35979	0.40411	0.655689	0.263848	1.30935	0.555868	0.720388	0.427287	0.748672	0.854044	0.561141	0.619161	1.02199	0.262279	0.783017	0.598801	0.623046	0.534725	0.603056	0.688858	0.492363	0.719118	0.540617	0.811419	0.986114
BRD9	0.137544	0.26103	0.494747	0.274815	0.208634	6.21886e-27	0.260245	0.328033	0.307713	0.361191	0.227097	0.248882	0.384472	0.616852	0.817981	0.357543	0.485815	0.393397	0.269569	0.33426	0.287157	0.336509	0.491798	0.355796	0.555697	0.550862	0.401065	0.257545	0.21055	0.613656	0.366087	0.238855	0.318338	0.173786	0.486841	0.542218	0.437789	0.385028	0.480803	0.541859	0.437717	0.318898	0.300163	0.431628	0.318029	0.291219	0.358319	0.198524	0.501789
BRF1	0.202655	0.256396	0.11597	0.12991	0.0853883	0.258825	0.207697	0.193328	0.132235	0.149268	0.155294	0.211188	0.353834	0.261458	0.0917	0.233007	0.0954389	0.104332	0.141849	0.170028	0.196436	0.170434	0.154734	0.112334	0.136459	0.124866	0.0590938	0.142672	0.110626	0.129229	0.173718	0.287441	0.189137	0.0853429	0.169396	0.204503	0.184347	0.113459	0.202971	0.141659	0.221738	0.0903575	0.0442255	0.127191	0.181042	0.120678	0.126369	0.201095	0.147559
BRI3	0.607486	0.549697	0.501442	0.589804	1.3645	0.815939	0.846253	0.73144	1.14355	0.978886	1.21086	1.13361	1.18014	0.63633	0.62526	0.843234	1.2638	1.05352	1.09972	1.28657	1.1815	1.09424	0.682386	0.850011	0.826052	0.498668	0.771361	0.359858	1.00617	1.04814	0.955489	1.06367	1.307	1.27003	0.821096	0.501902	1.29069	1.28779	1.01386	0.816693	1.11857	0.957235	1.9754	1.3637	1.02072	1.13661	1.41023	1.37816	0.465233
BRI3BP	1.04504	0.662289	0.672773	0.497586	0.330241	0.371491	0.556354	0.672929	0.366158	0.548431	0.607248	0.572205	0.397371	0.451042	0.506646	0.979522	0.415251	1.12085	0.475457	0.433045	0.409081	0.677141	0.512948	0.653117	0.316655	0.925603	0.70945	0.557276	0.42785	0.720184	0.58588	0.604888	0.570533	0.511602	0.670718	0.627069	0.554113	0.548505	0.854258	0.508735	0.643183	0.52419	1.02626	0.614891	0.494246	0.469141	0.478119	0.530277	0.515839
BRK1	2.6071	3.4679	1.49386	2.92851	3.65726	0	4.55391	4.57602	2.55508	2.01893	2.75058	1.26953	4.60543	2.37825	2.36247	2.85466	5.57619	2.22126	1.06588	1.85035	1.1922	1.57174	0.996605	2.11025	3.3112	0.938271	1.77612	3.09646	2.74319	2.91315	2.10769	1.52463	2.22367	1.95257	1.82756	2.21045	1.84557	3.19707	2.7014	2.72033	3.17216	3.8701	1.32928	2.15495	2.04057	2.22987	3.35109	2.2666	2.86687
BRMS1	0.609511	0.330489	0.170837	0.535844	2.20128	0	0.16475	0.448552	0.681796	0.769613	0.419406	0.362957	1.07097	1.34806	0.540341	0.835737	0	0.83678	0.682604	1.0278	0.701176	0.479315	0.501401	0.193061	0.140715	0.751102	0.710909	0.637274	0.114076	0.749581	0.502108	0.610246	0.507063	0.528026	0.601707	0.534063	0.422118	0.438739	1.08754	0.626043	0.219859	0.279526	0.760077	0.913416	0.549081	0.78352	0.822015	0.942573	0.881842
BROX	1.31161	2.45706	2.00263	1.67496	1.91331	2.18943	1.28912	1.23569	3.02852	1.86487	1.36658	1.17266	1.64644	1.5282	1.90942	1.05059	0.807331	1.39791	1.86498	1.60119	1.69118	1.10902	1.34062	1.36446	1.02062	1.57085	1.33722	1.76266	1.24655	1.55566	1.40002	0.880296	1.85283	1.24251	1.57072	1.82881	1.33183	1.03359	1.36277	1.10613	0.959572	1.22295	1.61155	0.934044	1.19423	1.52893	1.54553	1.81719	1.52755
BRPF1	0.309342	0.303511	0.110352	0.302858	0.398134	0.430998	0.478883	0.511986	0.314572	0.571692	0.369424	0.351673	0.508153	0.431957	0.3054	0.489224	1.74416	0.443991	0.314944	0.449106	0.226459	0.477314	0.420678	0.530001	0.181787	0.658441	0.426404	0.494955	0.442119	0.61868	0.57659	0.453416	0.327533	0.385501	0.429916	0.403982	0.340829	0.377866	0.548231	0.341652	0.624869	0.331021	0.368225	0.363084	0.390141	0.51355	0.287074	0.273981	0.550325
BRPF3	0.430322	0.71073	0.584511	0.61112	0.334736	0.760976	0.908153	0.397884	0.481356	0.906986	0.608779	0.579539	1.05528	0.521468	0.539218	0.636048	0.327369	0.568055	0.222428	0.666535	0.473883	0.728866	0.608	0.529656	0.855911	0.795431	0.584568	0.431963	0.477867	0.696571	0.360554	0.596549	0.489782	0.804818	0.640489	0.637071	0.320945	0.611567	0.31883	0.515658	0.571129	1.62939	0.895752	0.623259	0.772333	0.578231	0.538818	1.17323	0.657336
BRWD1	0.927311	0.632738	1.01827	0.609175	1.35453	1.46016	0.412439	0.676525	0.878174	0.505216	0.519747	0.774105	0.645315	0.84731	0.668838	0.634007	0.566725	0.743403	0.472345	0.454218	0.572113	0.439975	0.86079	0.693685	0.720195	0.817795	0.74001	0.892225	0.444239	0.72281	0.763991	0.470437	0.626063	0.728798	0.903094	1.00462	0.670266	0.727051	0.656827	0.429989	0.71481	0.792892	0.567167	0.524348	0.550063	0.561307	0.599528	0.576546	1.00017
BRWD3	0.799697	0.73548	0.741587	1.00778	0.839852	0.648163	0.625606	0.873265	0.881372	0.584512	0.989914	1.00004	1.20366	0.923132	1.1493	0.825103	0.977739	1.06794	1.10227	1.06616	1.32097	1.24173	1.41601	0.873716	0.986532	0.72216	1.18385	1.03938	0.828026	0.743306	0.931161	0.905723	1.22453	1.05381	1.09481	0.888438	0.726908	1.26921	0.811791	1.16017	0.768861	0.679135	1.12483	1.17893	1.02797	1.27738	1.20005	1.24858	1.14164
BSDC1	0.941722	0.838122	1.0194	0.974216	0.853787	0.248842	1.47461	1.04088	0.944433	0.803658	0.966922	1.17825	0.952294	0.76735	0.600728	0.876599	1.00934	0.780176	0.589844	0.789164	0.92977	0.759715	0.84216	0.684006	0.892132	1.26053	0.757507	0.732381	0.893421	0.745467	1.37527	0.796552	1.09224	0.916853	0.807846	1.00636	0.677126	0.327248	0.979537	0.54478	1.02809	0.451738	1.01391	0.991653	0.76958	0.945316	0.865627	0.667897	0.922142
BSG	2.37829	3.48707	6.88732	7.07683	12.3607	19.0205	12.8992	8.62651	10.4103	11.7806	9.77051	13.3314	6.25528	4.03173	3.38458	9.26873	11.4104	8.70369	7.78418	4.59902	8.99472	5.99019	4.45987	1.48309	4.59657	5.6972	5.1297	7.70569	8.72219	6.2559	4.83887	5.03515	3.95953	5.05723	4.0224	1.55949	4.75188	4.83885	8.52332	5.91564	5.02846	8.26706	8.32618	6.70666	9.05718	4.30037	8.30023	5.89902	3.07101
BST1	2.29216	2.40631	0.782219	1.17549	3.86319	1.75649	1.37586	1.39946	2.8185	1.47176	1.08133	1.80385	1.19689	1.30742	3.14119	0.962515	0.863581	1.83566	2.66463	2.32973	4.64874	1.89267	2.01452	1.43998	0.864327	1.74186	1.06939	1.77508	1.24271	1.75399	2.54565	1.83595	1.74577	2.046	1.09829	1.11869	1.85202	1.53995	1.80057	2.69508	1.63688	1.06288	2.53444	2.23452	2.21727	2.83101	3.56344	2.15045	1.19864
BST2	2.13146	1.25045	2.53556	1.37648	2.2116	6.85604	2.44524	4.77967	2.8912	4.56902	2.96004	5.47009	5.33778	1.64443	2.7168	2.50464	2.24719	2.72955	5.67792	2.96815	1.95684	2.09771	2.08192	4.91888	3.53435	1.22504	5.10172	3.35933	3.64683	2.09193	1.59237	3.09097	1.51414	2.31089	1.64873	1.89339	1.44578	4.6751	2.99866	3.33548	3.61455	4.25509	3.64464	1.23001	4.01203	2.15741	2.20505	1.7218	3.75079
BTAF1	0.987346	1.07824	1.16662	1.13195	0.557528	0.869743	0.954443	1.1417	0.874609	0.914012	0.898103	0.856064	1.2414	1.75605	0.841291	1.27526	0.962125	1.22924	0.932408	0.906269	0.902694	0.707086	0.985153	1.27385	0.896722	1.13446	1.0836	1.10091	0.830377	1.30278	1.07466	0.982363	1.09594	1.10889	1.19882	1.59314	1.19216	1.35941	1.08177	0.66801	1.22061	0.959098	0.880966	1.04322	0.706478	1.08504	1.03514	0.94488	1.49256
BTBD1	1.7584	1.10346	0.897842	0.579795	0.87107	1.23767	0.662118	2.40485	1.77374	0.951701	0.660082	1.38439	1.0834	1.30143	0.96068	0.617493	1.14094	1.27182	0.705377	0.672866	1.20427	0.691505	0.805352	1.13401	0.609025	1.02833	0.75352	0.416921	0.282133	1.02992	0.551916	0.754628	0.859739	0.788988	0.899949	1.04221	1.95746	1.28081	1.45903	0.838674	0.734067	1.20981	0.469954	0.709576	0.916638	0.790119	0.876343	0.582791	1.01565
BTBD10	0.376551	0.476405	1.35446	1.30347	0.444245	3.36643	0.356233	0.682517	0.631812	0.819284	0.580282	0.313924	0.947301	0.6986	0.924955	0.45177	0.443334	0.5049	0.562276	0.697218	0.617684	1.00762	0.551549	0.974052	1.21705	0.348018	0.731989	0.66274	0.986656	1.08053	0.44232	0.620681	0.730939	1.23688	0.78012	1.25605	0.68455	0.52704	1.09444	0.892264	0.440804	0.873038	0.935579	0.827159	0.672784	1.08395	0.873161	1.53849	0.535893
BTBD2	0.258226	0.363408	0.250762	0.244954	0.335734	0.360043	0.523484	0.380167	0.784021	0.554292	0.726895	0.674445	0.494954	0.561098	0.143076	0.398325	0.521183	0.481121	0.206566	0.371402	0.19804	0.287678	0.372965	0.572547	0.542676	0.318212	0.387236	0.337617	0.386637	0.388138	0.791813	0.590942	0.313971	0.45733	0.3161	0.29176	0.223543	0.557629	0.478135	0.486253	0.596131	0.315798	0.289813	0.466358	0.279148	0.234315	0.529035	0.678862	0.344299
BTBD7	0.842055	0.454537	0.60761	0.750473	0.376618	0.361663	0.503821	0.418085	0.682976	0.385276	0.460756	0.522038	0.490701	0.543394	0.869013	0.60826	0.530712	0.442185	0.267288	0.41523	0.551935	0.316532	0.472432	0.299788	0.576936	0.451251	0.343273	0.571127	0.732288	0.35667	0.423403	0.52992	0.383292	0.671488	0.62664	0.613144	0.669849	0.454186	0.515433	0.327146	0.399925	0.481105	0.354077	0.666241	0.377588	0.389865	0.459241	0.478367	0.499467
BTBD9	0.344293	0.208168	0.653031	0.653287	0.32495	1.40711	0.434288	0.513298	0.371203	0.452565	0.241216	0.58323	0.320796	0.586023	0.462919	0.442694	0.61614	0.409647	0.526961	0.438273	0.369667	0.400107	0.274683	0.585257	0.222558	0.381846	0.508654	0.307022	0.25998	0.405365	0.669144	0.356198	0.298174	0.385171	0.412394	0.612057	0.660368	0.192756	0.546334	0.275046	0.405691	0.222291	0.260468	0.518605	0.347377	0.485976	0.310658	0.323007	0.382872
BTD	0.166387	0.165169	0.326767	0.334824	0.168256	0.0490395	0.145301	0.227104	0.100219	0.193996	0.140112	0.0960332	0.243281	0.298968	0.149269	0.276403	0.14546	0.212217	0.16484	0.213971	0.0916152	0.193376	0.232147	0.170271	0.268891	0.268128	0.134354	0.288341	0.0838414	0.21634	0.278822	0.205075	0.189202	0.248573	0.279465	0.221791	0.387799	0.172043	0.310671	0.230057	0.27793	0.260224	0.122898	0.19279	0.121066	0.203243	0.151846	0.152406	0.152973
BTF3	1.45343	1.84179	2.46347	2.6773	3.19501	2.70362	6.07849	4.23972	3.4899	4.91696	3.66321	1.95343	2.49523	3.02971	2.51519	3.43339	5.01291	3.43494	2.64656	1.98241	1.93052	3.07507	2.39418	1.54887	2.15396	2.80058	3.38351	3.58637	2.80345	3.077	2.85062	2.65667	1.93709	2.27037	1.6547	2.801	2.56559	2.83122	4.91892	2.20785	2.21873	5.73338	2.87302	2.83391	4.11809	2.07681	2.98345	2.16019	3.13444
BTF3L4	0.372864	0.632778	0.469343	0.396343	0.334944	0.846054	0.313351	0.654368	0.535173	0.246414	0.608346	0.398862	0.770476	0.839666	0.273626	0.419465	0.519956	0.401814	0.618239	0.44459	0.658581	0.48226	0.502358	0.4488	0.11895	0.702954	0.558341	0.518165	0.241079	0.368237	0.705899	0.382389	0.435091	0.334764	0.442163	0.628311	0.579845	0.505782	0.424972	0.142483	0.297364	0.511963	0.481885	0.435563	0.560465	0.285513	0.295211	0.129394	0.40854
BTG1	8.52223	9.79582	7.88762	9.05598	7.03277	6.78852	7.67795	10.0584	10.1745	5.49352	8.7627	7.95344	7.04812	6.7426	9.17729	8.70384	10.127	6.90907	7.7994	8.76922	6.24775	11.0866	9.01114	6.57106	5.27573	7.58316	7.64104	8.70847	12.9365	8.51972	6.89997	7.10537	10.2397	7.11262	9.98373	8.92233	9.81283	7.47016	7.87712	6.64541	7.74119	13.4963	7.68405	6.30345	5.82877	7.73473	9.04232	8.54734	8.18402
BTG2	5.95489	5.63515	5.26989	5.22615	5.21258	8.37508	5.96091	5.40841	8.84707	4.98263	6.48446	5.38439	6.94779	4.8307	6.28126	6.80443	4.37487	5.59833	7.79923	6.0057	8.18894	7.06594	6.04268	4.40713	3.46443	4.89215	7.35381	5.35471	5.92935	4.64607	4.10392	9.10483	6.08263	5.86725	6.52051	4.3841	5.29471	6.79175	5.38879	8.07247	6.41455	3.77495	8.80218	5.35152	8.71152	5.69947	5.69215	7.13385	4.51548
BTK	0.868102	0.488923	0.467022	0.344662	0.311498	0.656821	0.90074	0.701281	0.793592	0.940868	0.872292	0.840451	0.782764	0.859482	1.11843	1.1423	0.955219	0.845787	1.09765	0.696449	0.726621	0.667987	0.920169	0.807183	0.543057	0.709304	0.457266	0.652537	0.513628	0.834314	0.654897	0.588802	0.446195	1.09001	0.612589	0.699284	0.779873	0.658473	0.802343	0.570461	0.735364	0.629282	0.928895	0.807165	0.618058	0.829461	1.07421	0.808671	0.784088
BTLA	1.05467	0.739705	0.927995	0.653032	0.551869	0	1.14731	1.00653	0.61046	1.98304	0.849669	1.01238	0.701425	1.41642	0.893696	0.472878	0.428351	0.832476	0.679093	0.442085	0.434043	0.500691	1.14519	0.941134	0.881942	0.859324	0.946834	1.32337	0.556099	0.464007	1.12671	0.728528	0.253962	1.04186	1.3976	2.20918	1.39632	0.71292	1.4147	0.871949	0.64306	1.31356	0.635181	0.778919	0.458855	0.465401	0.386464	0.787688	1.68414
BTN2A1	1.32987	1.82011	1.58775	1.7333	1.92894	2.43621	1.40946	1.53719	2.95515	1.73709	2.24412	2.86451	2.26206	1.35021	1.62587	1.87245	0.653329	1.78898	2.66125	2.84594	2.06878	2.73542	2.06158	2.05062	1.02755	2.17256	1.68267	1.79055	1.06021	1.92565	2.23658	2.30826	3.04637	1.85283	2.17454	2.48635	2.52201	1.65046	2.04065	2.68017	2.18258	1.3608	1.76602	1.76357	2.6038	2.6062	2.19335	3.25889	1.66921
BTN2A2	0.205284	0.266154	0.100692	0.710613	0.415181	0.131091	0.0720398	0.437553	0.153087	0.272167	0.227016	0.358191	0.229529	0.610208	0.613123	0.307865	0.193354	0.432166	0.433866	0.367807	0.857164	0.354155	0.676164	0.227582	0.165875	0.548107	0.582329	0.480923	0.358597	0.205082	0.482279	0.29117	0.292081	0.280387	0.525745	0.588772	0.165865	0.747049	0.420056	0.581542	0.364732	0.183059	0.149331	0.240468	0.625684	0.18462	0.423351	0.481481	0.296106
BTN3A1	2.71684	3.11374	3.28304	3.48485	3.14463	2.34401	2.81788	2.92927	3.04875	3.40443	3.12081	3.30371	4.42302	2.14171	3.35557	3.05689	7.05956	3.29985	6.09373	2.49076	2.49618	3.56483	3.9465	3.56403	2.55828	2.27824	4.90305	2.53698	3.31173	3.49951	2.74586	3.71734	2.53717	2.99118	3.6884	4.389	3.08019	2.44032	2.09796	3.13752	3.0994	2.0155	2.58697	2.53536	4.23969	3.1722	2.6627	3.52194	4.78343
BTN3A2	1.7172	2.37407	2.95876	2.11831	1.89402	1.40411	2.73396	2.86849	2.77231	2.19472	3.56608	1.29995	2.47941	1.86278	2.50992	2.66818	2.23919	2.63213	2.54199	2.33143	1.45743	2.28402	3.30225	2.58407	2.47002	1.57745	3.2438	3.0605	3.18456	2.15297	2.97252	2.36166	2.26298	2.08816	2.32212	3.17154	3.42406	2.94094	1.94687	2.81213	2.66355	2.00492	1.34669	1.76925	3.04143	2.13223	1.81946	2.6743	4.00494
BTN3A3	1.16417	1.58192	1.05052	1.42274	1.01109	0.553092	1.04913	1.41317	1.20299	2.10678	1.50655	1.12901	1.34039	1.42069	1.36961	1.15691	1.21857	1.44916	1.24643	0.98898	0.69048	1.55561	2.15151	2.42691	0.673666	1.1374	1.53315	1.06437	1.89739	1.31319	1.4961	1.60089	1.24237	1.03556	1.8625	2.08106	1.24025	1.81341	1.38021	1.25961	1.58579	2.05254	0.476398	1.11007	1.35548	1.06455	0.899749	1.05379	2.02386
BTNL8	0.278927	0.462966	0.60198	0.522767	0.507708	0	0.474978	0.638612	0.436935	0.246535	0.317557	0.790624	0.548753	0.257584	0.952001	0.0669289	0.236445	0.336735	0.520222	0.727161	2.4458	0.45479	1.03394	0.494757	0.270456	0.412466	0.195197	0.0785469	0.511599	0.160079	0.459963	0.279263	0.338745	1.21221	0.297968	0.351164	0.566606	0.374784	0.446977	0.610862	0.197201	0.23878	0.649081	0.564383	0.27559	0.634858	0.723365	0.959104	0.199402
BTRC	0.19861	0.0753834	0.993171	0.356487	0.267789	0.887805	0.313156	0.378938	0.407302	0.351091	0.362367	0.111027	0.3331	0.332661	0.282447	0.555997	0.514436	0.227222	0.497683	0.103428	0.177706	0.25814	0.248974	0.0366971	0.320965	0.163165	0.0386085	0.838946	0.48867	0.316767	0.381763	0.381129	0.23725	0.0675381	0.40981	0.256459	0.160473	0.166791	0.327632	0.158664	0.417908	0.354216	0.202266	0.213689	0.313108	0.245299	0.164385	0.286663	0.340803
BUB3	0.712842	1.44277	1.18207	0.453157	0.595711	0.307788	0.531975	0.551761	0.778767	1.06503	0.920086	0.892941	1.36226	0.850935	0.727016	0.9053	1.24843	0.585405	0.794684	0.529563	0.311462	0.724718	0.801116	0.979618	0.908733	0.546548	1.28049	0.650103	0.912109	0.819603	0.720579	0.862819	0.872208	0.667063	0.990825	0.963132	1.2332	0.629637	0.742547	0.352957	1.05578	0.947428	0.444108	0.734654	0.692306	0.639083	0.531736	0.666685	1.10796
BUD13	0.39891	0.566437	0.684829	0.537004	0.302543	0.764211	0.471732	0.285412	0.111555	1.41034	0.611365	0.83141	0.557528	0.595918	0.154717	0.658068	0.56359	0.479195	0.614277	0.588583	0.98154	0.82346	0.615379	0.331679	0	0.43013	0.232636	0.631882	0	0.953909	0.57508	1.17409	0.13402	0.302382	0.771852	0.595582	0.725197	0.502501	0.423781	1.07554	0.856158	0.960449	1.1317	0.751091	0.691767	1.05575	0.880449	1.18751	0.415883
BUD31	0.46104	0.699958	0.45228	0.567444	1.22445	1.05988	0.872326	0.738896	1.13462	1.0595	0.541935	0.0768722	0.618588	1.12702	0.500681	0.387195	1.56328	0.569653	0.774492	0.91967	0.247509	0.507581	0.689672	1.22668	1.04309	1.13628	1.29057	0.779006	0.362411	0.264595	0.413559	0.422856	0.702186	0.838747	0.43329	0.535792	0.335259	0.774354	0.673622	0.552467	0.512214	0.39468	0.724411	0.545646	0.697753	0.854129	0.94126	0.399264	0.76905
BZW1	2.18865	1.47909	0.858456	0.99244	0.643849	0.103738	0.991452	1.36614	1.02947	0.903478	1.42419	1.97877	0.984839	0.840829	1.06846	1.24584	0.695786	1.09282	1.17573	1.12734	0.545718	1.18098	0.991414	1.1991	0.732009	0.934874	0.954459	1.15737	0.660134	1.20237	0.796071	0.857737	1.20523	1.24908	0.933942	1.40003	1.37819	1.18003	0.969215	0.476343	1.28618	0.778803	0.837568	0.714213	0.7671	1.30955	0.907906	0.992184	1.47349
BZW1P2	2.90791	3.7347	0.724407	1.70207	0.933683	5.07704	2.32984	2.40192e-09	3.55984	3.33701	1.9502	7.80692	0.934189	1.44287	3.10953	2.74936	5.91979	2.03736	1.25401	1.93822	2.72055	2.31572	1.44549	1.84657	4.39847	1.95296	3.06985	0.98606	1.52374	1.18589	2.91514	0.36036	4.34826	2.55082	2.89069	1.43756	1.52175e-10	2.24846	2.46039	2.32399	0.737333	0.944922	3.36856	0.961967	1.35316	1.34989	2.24097	1.18981	0.470599
BZW2	0.0597765	0.0453769	0.175922	0.183931	0.060448	0.229034	0.395858	0.650087	0.401202	0.264173	0.424015	0.0996694	0.267345	0.373429	0.231844	0.573739	0.422269	0.533425	0.334725	0.186775	0.053485	0.329054	0.301793	0.198808	0.386408	0.110494	0.209163	0.462916	0.476869	0.743317	0.555354	0.329167	0.327119	0.271871	0.529085	0.395585	0.579577	0.401598	0.647999	0.214892	0.763768	0.127932	0.0521801	0.225102	0.30156	0.205665	0.230886	0.194126	0.408633
C10orf95-AS1	0.141113	0.10712	0.311472	0.189964	0.0713491	0.135169	0.166874	0.565395	0.434083	0.21827	0.231716	0.411753	0.433892	0.306624	0.164192	0.148139	0.049842	0.290608	0.158035	0.379676	0.220956	0.436945	0.349736	0.351991	0.342069	0.499945	0.452618	0.39738	0.369751	0.337442	0.305149	0.0529812	0.237046	0.320902	0.267135	0.307487	0.513073	0.118505	0.365802	0.211371	0.427572	0.226504	0.153975	0.275185	0.266957	0.177411	0.214126	0.343701	0.343274
C11orf21	2.84778	2.28413	1.58544	1.32265	1.14284	1.4411	2.59244	1.26095	2.46425	2.59223	1.95283	1.82273	2.04176	4.37823	1.81501	1.77741	2.73287	2.80737	2.04595	2.31538	1.15383	1.18311	3.03836	3.06259	1.64982	5.26396	1.80123	1.79926	1.3375	3.52157	1.03281	1.3449	2.62988	1.37258	2.15356	3.1558	2.60485	0.906633	3.0678	1.35212	1.98261	1.44551	2.87424	2.31243	1.99909	2.15162	1.03772	1.74494	2.12333
C11orf54	0.731292	0.208803	0.822113	0.107437	0.423724	0.668944	0.264052	0.459691	1.01554	0.339387	0.351671	0.320217	0.331857	0.360396	0.140978	0.208169	0.48014	0.443157	0.3352	0.297001	0.562373	0.417177	0.514727	0.309687	0.846443	0.430297	0.366543	0.365432	0.179314	0.434197	0.425085	0.279655	0.444071	0.548014	0.279204	0.507246	0.296233	0.351887	0.53467	0.627639	0.211603	0.672594	0.579133	0.272322	0.33029	0.434305	0.420332	0.340192	0.492318
C11orf58	1.24571	0.996185	1.52011	0.911795	0.709714	1.29758	1.15613	0.92076	0.959844	1.04519	0.994956	0.599966	1.03135	1.10943	0.771682	0.751154	1.06939	0.706782	0.692299	0.731463	0.775847	0.90299	0.857549	0.927359	0.504862	0.781804	0.617187	1.48741	1.14164	0.870573	1.02267	0.498007	0.933608	0.671955	0.912259	1.22584	0.974806	0.71103	1.19046	0.260392	0.684106	0.711723	1.09823	0.76241	0.507201	0.571265	0.589604	0.892646	1.04773
C11orf68	0.642317	0.877659	0.882159	0.889379	2.0785	0	1.09379	1.61767	1.48975	0.794815	1.5188	1.49937	1.07726	0.907198	0.697544	1.31006	1.99646	0.529091	0.863213	0.445989	1.60919	1.06074	0.720634	1.13933	0.830415	2.29543	0.899006	1.80879	2.35624	1.01325	0.0823096	1.80066	0.748101	0.779024	0.994257	0.787931	1.08985	2.37341	0.686456	1.38545	1.42722	2.78602	0.560691	1.03662	1.13413	0.849976	1.0987	1.66875	0.943883
C14orf119	0.751296	0.964127	0.513057	0.689648	0.604398	0.572506	0.777472	0.726972	0.584995	0.46224	0.590529	0.435994	0.626505	0.588476	1.04315	1.3643	0.540789	0.717974	0.794872	0.49281	0.0668471	0.479805	0.405129	0.414127	0.154353	0.414296	1.21995	0.68376	0.685159	0.48742	0.694098	0.523634	0.707812	0.755095	0.743439	0.47609	0.724372	0.627412	0.950739	0.805735	1.01867	0.479678	0.717379	0.582773	1.17781	0.533866	0.742034	0.404374	0.845655
C15orf39	4.0394	3.25972	5.05624	5.65478	6.46298	2.58043	3.70311	3.92748	4.84821	3.12912	5.36687	6.46656	5.8488	3.39998	4.25885	4.87464	3.9411	4.27578	7.75866	5.58173	6.39479	5.36192	4.44413	2.63281	4.9506	4.84561	4.16805	3.52963	4.87069	3.85812	4.7824	6.58717	5.45355	5.3805	4.57884	3.73331	3.04669	4.38394	4.58388	6.46546	4.74285	2.32995	4.57067	5.97093	5.2056	4.6681	5.42513	5.34461	3.20858
C15orf40	0.409486	0.167378	0.216303	0.339225	0.17519	0.60344	0.193716	0.099162	0.176173	0.153125	0.241375	0.214779	0.264143	0.256665	0.158819	0.179508	0.133757	0.205409	0.105829	0.169501	0.0422754	0.252865	0.256235	0.349202	0.279971	0.203785	0.238804	0.29937	0.123802	0.316357	0.292641	0.126147	0.25517	0.159179	0.251579	0.2934	0.114527	0.185167	0.178153	0.0566181	0.169141	0.118299	0.13748	0.160979	0.231282	0.179234	0.13596	0.187538	0.159504
C16orf54	6.88501	5.56504	9.50273	9.67952	12.2242	4.24421	6.61016	6.49258	5.72034	6.92887	7.14259	5.73121	6.62157	7.54435	7.47007	5.88014	10.4737	4.94556	6.76552	8.42452	5.79428	7.7416	8.72054	4.62874	7.02281	8.55775	5.74209	5.66956	4.35373	4.72721	5.58516	6.5424	11.5613	5.29185	7.22978	9.40735	5.67986	9.45296	9.42181	8.60287	5.70387	4.74139	7.06615	15.5701	5.52738	6.97421	6.2624	10.0374	6.67271
C17orf80	0.234119	0.3199	0.0918685	0.648343	0.236749	0.538217	0.354379	0.402018	0.157131	0.33109	0.24604	0.390363	0.471185	0.419692	0.0726427	0.196621	0.463078	0.192849	0.209756	0.325119	0.335165	0.171836	0.297687	0.155729	0.605359	0.548161	0.382294	0.263716	0.061345	0.313515	0.420017	0.210961	0.20975	0.354935	0.351117	0.294752	0.737736	0.707801	0.34207	0.112219	0.283752	0.300633	0.326988	0.163731	0.29527	0.483302	0.142102	0.101375	0.241756
C18orf25	0.822992	0.960393	1.189	0.879135	0.418397	0.361035	0.518969	0.415129	1.02069	0.666687	0.918669	0.449457	0.856142	0.695286	0.549637	0.575881	1.36842	0.760473	1.05143	0.809457	1.00211	0.608657	0.792303	0.63476	1.69301	0.83331	0.925188	0.756304	0.838474	0.765213	0.90405	0.736738	0.737048	0.762349	0.875347	0.898416	0.881951	1.15171	0.581917	0.602576	0.704109	0.684849	0.665721	0.734332	0.634198	0.81857	0.579895	0.743456	0.876023
C18orf32	0.282145	0.253025	0.485676	0.146294	0.346547	0.520435	0.176142	0.407882	0.105955	0.367402	0.206037	0.137617	0.177357	0.0125094	0.108511	0.090402	0.0679324	0.155843	0.288301	0.163434	0.272645	0.468159	0.149348	0.205714	0.12311	0.114682	0.456826	0.53631	0.200432	0.0436632	0.14456	0.145982	0.329895	0.140004	0.320445	0.203847	2.35596e-08	0.0758754	0.355158	0.550807	0.229482	0.194737	0.0819475	0.0954237	0.05838	0.123773	0.215119	0.149108	0.23267
C19orf12	0.205464	0.967012	1.0078	0.347715	0.16651	0	0.388756	0.399855	0.275798	0.399528	0.522161	0.274067	0.427296	0.457788	0.414385	0.493015	0.812798	0.451321	0.299135	0.213995	0.147071	0.527813	0.324377	0.7289	0.730491	0.43043	0.47929	0.260368	0.430693	0.668237	0.566077	0.555424	0.489012	0.166129	0.43021	0.46429	0.846653	0.690188	0.272054	0.147726	0.352781	0.659591	0.430449	0.190096	0.440522	0.304517	0.328779	0.177933	0.440653
C19orf25	0.458529	0.254717	0.494799	0.458537	0.139104	0.351371	0.275352	0.209963	0.359036	0.364752	0.314963	0.458721	0.820292	0.298901	0.180088	0.330074	0.712603	0.283275	0.128379	0.286539	0.451295	0.378612	0.497289	0.4575	0.592847	0.452037	0.267404	0.161405	0.360437	0.131577	0.102827	0.229541	0.451881	0.301396	0.549818	0.299143	0.389005	0.385068	0.497062	0.494513	0.185245	0.218279	0.560362	0.247966	0.0867604	0.351926	0.316262	0.347453	0.298423
C19orf38	2.43612	1.28482	0.691826	0.560444	1.81313	0.540414	0.667172	1.69537	2.52435	1.62065	1.42051	0.823107	1.8136	1.609	0.437635	1.35376	2.0176	1.93636	1.65857	3.08491	1.0096	2.32925	1.81979	0.625459	2.27936	3.5631	0.658036	0.496485	0.92393	3.23788	0.948894	1.68996	1.92796	2.28085	1.36454	1.43427	1.02565	0.236896	1.53962	2.98875	1.567	1.20744	1.23219	2.42805	2.75722	2.31439	1.8605	1.52682	0.504158
C19orf53	1.28013	0.555288	1.25581	0.562704	0.92467	0.700687	3.46015	1.04675	0.204563	2.12384	2.00195	0.7623	1.9425	1.29145	0.709283	0.548515	2.06697	1.63192	1.33124	1.65072	0.327255	1.76169	1.12845	0.810955	1.16166	1.46482	1.06649	0.772476	1.91671	3.67339	0.878794	1.00703	0.73728	1.38623	1.61758	0.708421	0.886554	2.15008	0.60335	1.31484	1.10822	1.95692	0.957812	0.983796	2.07577	1.64559	1.46316	1.58371	0.762625
C1D	1.65788	0.60595	0.0602364	0.711059	0.0620928	0	0.418559	0.17573	0.0686851	0.108545	0.0537746	0.255952	0.480584	0.433623	0.302463	0.442012	1.18808	0.379299	0.281353	0.234491	0.274701	0.339579	0.450713	0.204217	0.198461	0.075667	0.14943	0.475512	2.6547	0.681819	0	0.134268	0.302564	0.465448	0.281217	0.495547	0.223255	0.515657	0.332815	0.0735797	0.341093	0.398839	0.589598	0.34684	0.774412	0.260029	0.457397	0.531754	0.195095
C1GALT1	1.1828	1.06889	0.607211	0.411603	0.284782	0.647412	0.399634	0.793282	1.79559	0.706757	0.678501	1.43216	0.488737	0.387229	0.995371	0.40545	0.397877	0.626556	1.00925	0.470547	0.907118	0.446431	1.09178	0.59402	0.530544	0.453338	0.626662	0.951658	0.332059	0.485415	0.694692	0.563915	0.651198	0.426945	0.847904	1.10731	0.716754	0.1419	0.683571	0.911155	0.583089	0.813657	0.368745	0.552983	0.658448	0.402526	0.372943	0.461287	0.855636
C1GALT1C1	0.363222	0.919082	0	1.39703	0.122434	0	1.03087	0.623706	0.270865	0.428054	0.371113	0.527444	0.676866	0.723474	0.751338	0.581038	0.684225	0.664888	0.745763	0.840669	1.93974	0.44432	0.656542	0.402674	0.586986	0.522199	0.988509	0.939501	0.475865	0.926473	0.387875	0.727319	0.705065	1.34606	0.499275	1.36796	0.733687	0.610061	0.542113	0.290168	0.794848	0.129559	0.317063	0.716462	0.839838	0.801084	0.968698	0.393191	0.552988
C1QBP	0.70424	1.55956	0.459834	0.576922	0.663608	1.84549	0.886896	1.12686	1.88759	0.994333	1.27258	0.781561	0.978162	0.381947	0.290882	0.393662	0.927147	0.965279	0.629942	0.423107	0.251643	0.817093	0.841429	0.623584	0.564032	1.0975	1.20278	0.857995	0.614107	0.986387	1.0812	0.422375	0.671919	0.521129	0.593746	1.10461	0.795336	1.1022	1.02377	0.449356	0.369729	0.601909	0.409172	0.933005	0.888015	0.868395	0.517287	0.202966	1.09838
C1RL	1.47695	0.745877	1.79642	2.32181	2.42371	1.51607	1.53161	1.85956	2.36059	1.11726	0.855014	1.79602	1.03231	1.61211	1.51988	1.08132	0.434804	1.15282	1.13057	1.84667	1.64808	1.31223	1.42365	1.2527	1.56309	1.65243	1.07686	1.05886	1.38239	1.08742	1.4931	1.28841	1.63583	1.59967	1.26727	0.987323	1.32371	1.40301	0.973914	2.05737	1.41254	0.423415	1.99915	1.62365	1.58063	1.38224	1.58726	1.5936	0.804496
C1RL-AS1	0.356343	0.405755	0.244701	0.219292	0.0360346	6.04466e-35	0.303404	0.203965	0.199311	0.503938	0.202848	0.712986	0.321	0.360272	0.52519	0.213763	0.0503451	0.146764	0.239446	0.730841	0.34363	0.408743	0.213867	0.434555	0.172761	0.131737	0.712629	0.376304	0.280355	0.477187	0.410972	0.4316	0.432146	0.460285	0.280358	0.304838	0.259125	0.299254	0.478662	0.768616	0.323915	0.114396	0.435482	0.59272	0.382006	0.506764	0.383418	0.501468	0.396272
C1orf162	2.29341	1.32352	1.00855	1.88586	1.0184	2.42405	1.04742	1.40331	1.32696	1.39798	1.24665	1.02963	1.1495	1.52507	1.13127	0.664163	2.02359	1.63785	1.84584	1.44095	1.27367	1.24208	1.00556	1.75346	1.27802	2.72871	0.645673	1.05783	1.1397	1.58853	2.3055	1.42521	1.35973	1.19893	0.830672	1.79981	1.24332	1.06261	1.8264	1.51625	1.27798	2.79267	1.58776	1.23378	1.64569	1.00464	1.26521	0.888985	1.18347
C1orf174	0.313805	1.01148	0.456895	0.482787	0.181332	0.171764	0.254463	0.436213	0.401167	0.435856	0.218541	0.298988	0.275687	0.401815	0.0695483	0.338223	0.380016	0.415333	0.100411	0.295706	0.200555	0.164516	0.301772	0.198794	0.0724466	0.359081	0.104574	0.189362	0.411123	0.264938	0.416487	0.359068	0.544736	0.20389	0.387145	0.359039	0.597648	0.301178	0.412381	0.429755	0.520691	0.239856	0.508721	0.168815	0.42404	0.264214	0.272098	0.339697	0.213654
C1orf21	0.188806	0.229319	0.151876	0.145238	0.0381854	0	0.303651	0.0756486	0.126718	0.0500641	0.148815	0	0.22166	0.025641	0.278268	0.135921	0.133535	0.0648015	0.0740067	0.137651	0	0.122849	0.0706089	0.230245	0.274608	0.0465332	0.154151	0.186578	0.296831	0.162536	0.229849	0.0472584	0.312934	0.133578	0.104378	0.118852	0.0686479	0.19096	0.0622917	0.226248	0.263293	0.101019	0.0164812	0.162512	0.0954265	0.174892	0.0885532	0.102192	0.0412425
C1orf43	1.22978	2.30273	0.80428	0.819872	0.663253	1.57064	1.31855	2.0648	1.0088	1.81162	1.40797	0.75185	1.28336	1.52723	2.22587	0.885267	1.96921	1.99963	1.22304	1.87856	1.46713	1.20349	1.61484	0.363563	2.25238	1.71753	0.956246	1.78928	1.39635	2.27478	0.525302	1.19022	2.16739	1.31481	1.50413	0.840524	2.186	0.688522	1.19032	1.71494	1.73891	1.6669	0.896355	1.19083	1.21254	1.61983	1.74168	1.86375	1.43271
C1orf52	0.38404	0.145763	0.502322	0.443129	0.129451	0	0.272891	0.256453	0.358426	0.452586	0.168164	0.106722	0.679874	0.226004	0.397198	0.268772	0.361719	0.489247	0.502019	0.133327	0	0.440423	0.394981	0.505872	0.310313	1.06481	1.19447	0.766039	1.17399	0.918346	0.225557	0.096135	0.401415	0.420491	0.252283	0.599206	0.620635	0.415423	0.618433	0.613594	0.420201	0.068492	0.423993	0.464843	0.0807245	0.220218	0.319414	0.207862	0.813655
C20orf27	0.605035	0.643002	0.237416	0.186168	0.122366	1.85455	1.0303	0.973291	0.676789	0.855636	0.423895	0.302644	0.541193	0.920276	0.938653	0.943665	1.19673	0.913698	0.406555	0.420106	0.433083	0.388565	1.22185	0.402451	0.586661	1.11838	1.27024	1.14152	0.47562	0.578726	1.12422	0.726917	0.611506	0.244602	1.17068	0.35498	0.733281	0.203241	0.65588	1.01503	1.34438	1.68334	1.16192	1.10665	0.839374	0.576461	0.734468	0.261982	0.792978
C21orf91	1.12472	1.46872	0.517202	0.567786	0.710856	1.61604	0.798049	0.462717	0.988729	0.279596	0.523284	0.937673	0.734483	0.792372	1.02757	0.358438	0.893843	0.501921	0.532181	0.353869	0.345935	0.306344	0.946484	1.01311	0.810503	0.628037	0.450947	0.742337	0.50653	0.648514	0.378202	0.552389	0.755482	0.705571	0.854959	0.828283	1.10755	0.531805	0.770317	0.615685	0.887484	1.24117	0.613627	0.790882	0.57627	0.687621	0.645698	0.879812	1.22843
C22orf39	0.397206	0.339587	0.429246	0.549503	0.596346	0.773729	0.861174	0.471431	0.48946	0.406532	0.82364	0.308055	0.558789	0.68219	0.264251	0.651509	0.295175	0.708864	0.481093	0.48003	0.286254	0.233686	0.890619	0.859528	0.489693	0.570144	0.637216	0.564282	0.17639	1.30688	0.675568	0.538621	0.856513	0.701881	0.741193	0.558008	0.996704	0.67784	0.264189	0.763729	0.730499	0.25211	0.811818	0.564367	0.814887	0.338785	0.219762	0.627427	0.769767
C22orf46	0.162541	0.061693	0.438494	0.18755	0.0410916	0	0.115328	0.20933	0.31818	0.251413	0.142348	0.0677537	0.251571	0.242814	0.283687	0.19501	0.229642	0.278934	0.159279	0.26804	0.0363583	0.316889	0.334325	0.360391	0.204885	0.600898	0.0947903	0.521471	0.692082	0.544155	0.13018	0.386499	0.163825	0.186361	0.336965	0.393532	0.147745	0.0682501	0.411772	0.389547	0.471979	0	0.390183	0.207671	0.179371	0.247353	0.168164	0.307915	0.543813
C2CD2L	0.166266	0.28849	0.279613	0.328885	0.984786	0.0910072	0.202237	0.244718	0.265693	0.167952	0.13521	0.198019	0.185903	0.238703	0.128973	0.455953	0.106398	0.407611	0.210096	0.280369	0.191271	0.337772	0.226555	0.315987	0.652546	0.42444	0.166222	0.133775	0.155592	0.363512	0.136968	0.279678	0.23408	0.360108	0.308596	0.261077	0.345444	0.039894	0.374336	0.0853878	0.299874	0.330421	0.228073	0.172501	0.224673	0.289169	0.237054	0.282833	0.268855
C2CD3	0.297672	0.189322	0.254368	0.352757	0.105762	0.462377	0.182666	0.202617	0.188986	0.263103	0.262182	0.127436	0.202395	0.216332	0.34948	0.381766	0.204596	0.331607	0.248628	0.279306	0.188359	0.247267	0.272288	0.321085	0.24257	0.371779	0.28485	0.266203	0.231884	0.169298	0.283511	0.36247	0.297276	0.29379	0.252241	0.346757	0.313303	0.243226	0.294775	0.29506	0.282783	0.163699	0.217707	0.207244	0.253663	0.229957	0.239752	0.182889	0.341891
C2CD5	0.518187	0.442562	0.846977	1.45888	0.412074	0.620448	0.520866	0.827228	0.398504	0.91602	0.5736	0.650541	0.679006	1.24032	0.879284	1.1074	0.645134	1.04487	0.878129	0.574862	0.724449	1.02511	0.95078	0.802148	0.314032	0.578698	0.420336	0.967974	0.721319	0.526633	0.491927	0.999648	0.536789	1.00709	0.810549	1.14579	1.49159	1.03353	0.876406	1.20309	0.768697	1.23269	0.848129	0.461703	0.796496	0.912202	0.670811	0.63106	1.094
C2orf42	0.183797	1.26133	0.120203	1.03682	0.319761	1.17369	0.521639	0.455876	0.21306	0.487357	0.214617	0.204304	0.753513	0.582416	0.665332	0.404271	0.34623	0.252329	0.240144	0.361584	0.164452	0.19673	0.282506	0.40752	0.198017	0.566232	0.214373	0.646973	0.481592	0.293045	0.569187	0.306697	0.466552	0.374348	0.304947	0.296663	0.297007	1.46179	0.346508	0.0734149	0.742536	0.590032	0.22815	0.21423	0.463895	0.344621	0.473275	0.198961	0.389396
C2orf49	0.546227	0.542449	0.46734	0.586338	0.722614	0.182529	0.270412	0.708964	0.319733	0.463434	0.417209	0.612266	0.346225	0.530516	0.70212	0.600132	0.874974	0.588621	0.536121	0.264623	0.614762	0.655602	0.355723	0.792203	0.384937	0.440293	0.444514	0.402461	0.748957	0.318973	0.503638	0.40542	0.283086	0.770378	0.592567	0.927675	0.34848	0.320055	0.336799	0.399604	0.31275	0.560755	0.332681	0.563814	0.480658	0.416068	0.473902	0.360988	0.758777
C2orf68	1.70057	1.05768	1.34926	0.898979	0.952007	1.00999	0.678851	1.06445	1.01113	1.16494	0.810055	1.19298	0.968773	0.777341	1.25677	1.37798	1.14181	1.05937	1.26749	1.0045	1.14559	1.29559	1.1196	0.542717	1.33883	1.39739	1.14197	0.7158	1.13472	1.51609	1.02544	1.16349	0.929031	1.11111	1.08307	1.22678	0.63895	1.10217	1.0383	0.81225	0.722651	1.07323	1.21625	0.85084	0.997356	1.12511	0.772485	0.774522	0.834443
C2orf88	0.109506	0.166253	0.250658	0.149813	0.0738238	0.839141	0.828775	0.208931	0.204154	0.548469	0.399588	0.182586	0.0816257	0.406488	0.0566291	0.109484	0.422159	0.275618	0.467536	0.177414	0.0984905	0.284656	0.41635	0.0404666	0.412923	0.202416	0.212871	0.411175	0.382575	0.104744	0.175407	0.292367	0.179863	0.166015	0.48492	0.223884	0.088478	0.551771	0.59354	0.349924	0.129034	0.74214	0.159316	0.510354	0.598468	0.251174	0.211482	0.513677	0.0797342
C3AR1	1.50491	1.01748	0.738159	0.385882	0.0634091	0.720758	0.533891	0.646039	1.12226	0.498804	0.466775	0.627309	0.490771	0.464448	0.14592	0.376152	1.15168	0.559554	0.702242	0.442105	0.561048	0.747874	0.691775	0.973215	0.938021	0	0.227367	0.883057	0.246452	0.419846	0.823615	0.502241	0.449422	0.697127	0.641301	0.344468	0.531971	0.737222	0.0443309	0.375697	0.569983	0.402594	0.164208	0.961378	0.59312	0.680918	0.743888	0.720343	0.597692
C3orf38	0.470178	1.07075	0.461245	1.70508	0.271692	0.257356	0.698985	1.37941	0.601074	0.415577	0.676473	0.839957	0.713461	0.620287	0.729436	0.612061	1.56646	0.599387	0.677781	0.652931	0.540889	0.462181	0.552626	0.893568	0.542738	1.03465	0.940109	0.348999	0.615991	0.835219	0.882246	0.6725	0.668946	0.712811	0.794361	1.12752	0.895463	0.564081	0.997221	0.724395	0.776068	0.718757	0.527693	0.596209	0.889481	0.604409	0.465393	0.872524	0.773624
C3orf62	0.475643	0.289565	0.829523	0.327953	1.1223	1.21495	1.19994	0.411404	1.95086	0.280272	0.856246	0.793072	0.531818	0.636304	1.09026	0.760876	0.0746668	0.767257	0.562277	1.06417	0.851162	0.436382	0.968456	0.351538	0.683258	0.748952	0.739694	0.446477	0.207717	0.429548	0.355549	1.37857	0.764942	0.667681	0.511378	0.816529	0.44836	0.532588	0.410997	1.77323	0.854044	0.452425	0.608341	0.810278	0.433247	1.06302	0.62697	0.800937	0.65068
C4orf3	1.84883	4.54722	1.81371	2.47571	1.4209	2.55032	2.5187	2.18634	4.55229	2.2879	3.23829	2.34284	2.12843	1.78771	2.86828	1.64143	2.50761	1.52292	2.16101	2.9538	3.44089	2.98535	1.87431	2.37759	4.41664	1.13916	2.64379	2.55113	1.64709	2.28276	1.30305	1.5549	1.90634	1.65596	1.84403	1.3069	1.79258	2.11158	1.08053	4.2537	2.13569	1.89927	1.83856	1.84995	3.2178	3.06417	2.69323	2.08143	1.27766
C4orf33	0.0624096	0.142127	0.15306	0.0480083	0.0315553	0.358684	0.324732	0.142892	0.139622	0.165486	0.0956483	0.260152	0.174451	0.584817	0.411496	0.168472	0.132261	0.406981	0.279575	0.433337	0.279204	0.243347	0.531082	0.380536	0.353	0.538352	0.109188	0.153893	0.245293	0.477566	0.259918	0.218697	0.517199	0.44154	0.320608	0.625048	0.189096	0.157233	0.55153	0.112179	0.267893	0.133567	0.272393	0.377706	0.157421	0.429449	0.284102	0.371574	0.489537
C5AR1	9.07229	7.28804	8.35855	11.1287	14.1438	9.90742	5.79909	6.54746	11.5456	5.99268	9.4989	12.838	7.46155	3.20952	9.62746	7.16079	5.84315	6.22173	13.3863	11.6775	14.315	11.188	7.54038	3.4855	10.3835	3.89929	8.78632	4.95056	10.0627	5.00811	6.25205	13.8043	10.2587	12.4487	6.99002	3.35026	5.78069	7.30618	4.62901	15.7825	6.48362	6.91638	12.9846	9.01852	9.226	10.5071	13.8805	13.1945	3.90159
C5AR2	1.55066	0.80927	1.26167	1.32869	4.5409	1.31534	0.672375	0.795388	1.48162	0.742399	0.834614	0.888772	1.22031	0.473869	1.22509	1.02711	0.45642	1.07857	0.904488	1.43966	1.70749	1.12628	1.38927	0.783656	1.09635	0.716581	0.678235	1.11442	0.432282	0.92702	1.07634	1.64957	1.38028	1.49635	0.932167	1.11792	0.861368	0.81419	0.951638	2.09491	0.995286	0.380264	1.3254	1.69704	1.10007	1.16455	1.31347	2.06329	0.836686
C5orf15	1.04647	1.01104	0.933258	0.541398	0.482026	1.09351	0.810001	1.06483	1.10374	0	1.20806	1.50691	0.904138	0.956056	1.4759	0.798959	1.74729	0.653028	1.07941	1.15597	1.02144	0.470511	1.12069	2.31187	0.15374	0.410315	0.776717	1.6074	1.86954	0.794707	1.18861	0.523864	0.863777	0.721131	1.01701	1.42804	1.38358	1.12233	2.04014	0.683993	0.768675	0.610808	1.16261	0.873854	0.959853	1.20854	1.02362	0.617896	0.736774
C5orf22	1.31996	0.601194	0.362566	0.324919	0.106783	0.202297	0.249747	0.335867	0.573623	0.186667	0.325128	0.408112	0.442754	0.522817	0.163823	0.665124	0.522163	0.434912	0.325214	0.274951	0.141724	0.411741	0.207326	0.175599	0.0853248	0.780761	0.0615817	0.148683	0.345861	0.30586	0.389035	0.422895	0.309364	0.346859	0.496204	0.477236	0.44797	0.692394	0.522583	0.610092	0.579863	0.112997	0.368709	0.34084	0.233061	0.23762	0.291333	0.342928	0.220179
C5orf24	1.06429	0.923328	0.708495	0.438589	0.15375	0.145637	0.215756	0.500426	0.510215	0.369558	0.532059	0.158443	0.487689	0.530013	0.678148	0.517634	0.590722	0.652187	0.404402	0.22434	0.204058	0.278983	0.497525	0.841263	0.76136	0.374722	0.35203	0.613162	0.248991	0.853	0.913281	0.368581	0.447408	0.902336	0.677319	0.957088	0.94153	0.383049	0.429961	0.455481	0.441489	0.529957	0.29862	0.419185	0.335569	0.442631	0.492878	0.411414	0.538191
C6orf120	1.32422	0.510085	0.608483	0.715703	0.313616	0.594085	0.488997	0.82983	0.415882	0.365489	0.701641	0.391126	0.636759	0.716003	0.646218	0.626576	0.365136	0.354809	0.434154	0.251228	0.323739	0.237111	0.367277	0.504134	0.584722	0.668809	0.783738	0.859201	1.15122	0.642734	0.281505	0.672763	0.671473	0.369429	0.385764	0.876012	0.814384	0.790017	0.377242	0.603179	0.455615	0.94029	0.360961	0.38929	0.358546	0.547196	0.499118	0.338295	0.626127
C6orf47	1.14701	0.78552	0.956105	0.610843	6.06712	2.36641	1.50247	0.858537	1.67782	0.857834	1.11296	0.812326	1.47977	0.551188	0.821293	2.11712	1.58825	0.84791	1.13634	1.04147	0.552613	1.01185	1.21637	0.880332	0.712932	1.196	1.23491	1.05597	0.473932	1.09713	0.734914	1.4134	1.08267	0.891749	0.634099	0.996886	1.2832	1.03734	1.01884	0.634369	1.02481	0.849732	1.46336	1.13916	0.778947	1.17357	0.861888	1.24164	0.998698
C6orf62	10.036	7.54276	7.22721	8.27142	5.89498	6.51849	8.94856	7.4955	7.50055	5.86319	8.74345	7.85379	7.6127	9.44327	7.81918	9.52123	6.48404	7.13481	8.16801	6.08656	8.01444	6.8661	8.38966	7.80418	6.96318	8.36637	5.32943	11.346	6.61734	6.62016	7.90324	6.55551	9.37685	6.54638	8.21321	7.81231	7.37232	8.02614	7.92412	6.36151	7.02782	7.23251	7.64017	6.7804	7.50628	5.99257	6.0481	6.37633	7.83857
C6orf89	0.966618	0.879937	0.943711	0.827573	1.24763	0.800962	0.988835	0.935404	0.868543	1.00304	1.28153	1.04572	1.15563	1.28971	1.40728	1.23611	1.01262	0.983979	1.2876	1.24112	1.44291	0.944649	1.24125	0.860796	1.20654	1.47676	1.20676	1.78708	1.99539	1.1616	1.69283	1.26007	1.21892	1.64237	1.28383	1.40492	1.60896	0.902856	0.985278	1.32408	0.975088	1.29348	0.834199	1.29808	1.05068	1.32499	0.938393	1.23473	1.22701
C8orf33	0.352013	0.458084	0.197328	0.580252	0.610229	0	0.666038	0.437541	0.506263	0.622267	0.624051	0.209621	0.564066	0.420929	0.351073	0.361997	0.56838	0.690383	0.394226	0.453922	0.359958	0.41523	0.247084	0.501747	0	0.309847	0.117307	0.247821	0.46118	0.769614	0.144992	0.427959	0.405479	0.406603	0.54211	0.538783	0.243787	0.253386	0.438478	0.24104	0.380927	0.914801	0.219485	0.419317	0.221978	0.625526	0.235857	0.32662	0.497714
C9orf72	1.49092	1.99332	2.11223	1.27688	0.915225	3.22815	0.873655	1.15384	0.977355	0.772268	1.4799	1.67182	1.53517	1.28794	2.16202	1.0294	1.58714	1.05076	1.52716	1.51213	1.73107	1.42288	1.54827	1.45296	1.31115	1.18087	1.60351	0.746929	0.981171	1.16407	1.30958	1.17032	1.65448	2.26863	1.58542	1.87548	1.13849	0.943398	1.21336	1.89952	1.12467	0.834793	1.63436	2.2737	1.61357	1.53822	1.6619	1.75965	1.59654
C9orf78	1.67428	0.975487	2.77063	4.22433	4.9245	1.97385	12.824	2.26068	6.42699	11.0654	2.425	4.36763	1.863	4.01906	1.46355	8.32436	7.27795	5.95275	4.50407	1.14762	2.45836	4.72629	2.61427	1.18983	2.04559	4.68193	3.20971	7.01603	4.66837	4.02426	4.33227	4.55592	0.903854	1.66247	2.90309	1.43126	1.66496	3.89367	5.52645	2.05775	4.07455	6.1135	3.82245	4.05313	6.36066	1.24451	3.38126	4.09186	2.15686
CA1	0.269053	0.122544	2.67208	3.35141	3.1172	6.18527	4.2762	2.00203	1.565	3.6541	1.91519	1.65594	1.29358	0.555394	0.241207	1.25053	1.36845	1.95769	2.13539	0.653854	0.818499	0.493689	1.16719	0	0.356259	1.7904	0.125525	1.1365	0.845984	1.02942	0.482689	0.969759	0.795458	0.770565	0.565216	0.303991	0.326083	0.542276	1.47367	0.193445	0.9511	2.07231	0.893127	0.955283	1.93417	0.897213	1.94482	0.291252	1.05789
CA5B	0.431414	0.293633	1.34692	0.513743	0.39786	0.196837	0.578549	0.549931	0.334896	0.630215	0.518167	0.192731	0.258483	0.405505	0.279039	0.261951	0.616945	0.264483	0.359798	0.189036	0.160882	0.21073	0.478878	0.484103	0.573866	0.746097	0.539277	0.488259	0.463032	0.368548	0.485513	0.617223	0.345201	0.324517	0.41181	0.597977	0.778283	0.604	0.195136	0.184683	0.22122	1.26439	0.224224	0.356267	0.359512	0.350321	0.279095	0.194642	0.667847
CAB39	3.02046	4.79555	6.20059	3.49057	3.57981	3.90976	2.496	2.60733	3.56132	2.20535	3.04905	3.47148	2.03524	2.63897	3.6622	3.66368	3.9004	2.96995	3.39868	4.22573	4.58988	3.59376	2.79048	2.03627	2.33501	1.86106	3.22671	3.76436	2.40833	2.2464	2.27526	3.10468	3.47791	3.05161	2.67855	2.813	4.3429	3.7213	2.77027	3.68911	2.28799	3.25687	3.70187	2.5472	3.21418	3.50288	2.97535	2.99183	2.92453
CABIN1	0.784087	0.754498	0.640477	0.753338	1.21423	0.446699	0.92648	0.92498	0.704227	0.803765	0.765765	0.758128	0.938081	0.82332	1.03373	0.977786	0.796363	1.29879	0.887855	1.13518	0.897109	1.17378	0.977869	1.26666	0.915025	1.00568	1.14224	1.09984	0.641519	1.06026	0.956152	1.40752	1.01349	0.678196	1.05439	1.19569	0.734761	0.665773	1.19458	0.949999	1.09236	0.523977	0.814161	0.809069	0.794004	1.14097	0.604705	0.981149	1.10202
CACUL1	0.794017	1.11173	1.28091	1.14623	1.2847	1.55494	0.868023	0.757824	1.26697	0.624378	1.15508	0.811368	1.05171	0.857867	1.11738	0.807465	0.652925	0.847409	1.03858	0.943943	1.63626	1.15146	0.727447	0.765632	0.769904	0.633834	0.702001	1.07663	0.832208	0.92165	0.918746	0.927125	0.913137	1.15676	1.07027	0.984157	0.812632	0.681626	0.857112	0.638127	0.803935	0.676136	1.35599	1.13508	0.949142	1.1807	0.927354	1.03144	0.930531
CACYBP	0.569686	0.432453	0.278196	0.292152	0.192028	1.07937	0.653763	0.264159	0.371728	0.419607	0.251465	0.203645	0.530806	0.709196	0.331429	0.427178	0.774473	0.619166	0.212668	0.286104	0.320891	0.541045	0.419581	0.45492	0.537041	0.672774	0.553715	0.501331	0.373179	0.488419	0.38022	0.275653	0.233928	0.479815	0.405732	0.594457	0.460293	0.398681	0.361077	0.62577	0.359613	0.709655	0.911706	0.236127	0.305997	0.445942	0.481437	0.462374	0.499966
CAD	0.186733	0.354265	0.306999	0.199443	0.15731	0.298018	0.294336	0.222603	0.116007	0.320825	0.102864	0.237764	0.304385	0.450694	0.201116	0.466592	0.402933	0.480525	0.450061	0.270034	0.347972	0.309243	0.479956	0.328375	0.251396	0.0638998	0.272162	0.25554	0.577448	0.223196	0.357159	0.519165	0.255511	0.3318	0.394172	0.347342	0.377072	0.261279	0.305501	0.279617	0.301141	0.332928	0.0905287	0.258032	0.245243	0.185269	0.201571	0.168397	0.360402
CALCOCO1	0.81184	0.541575	1.70208	0.876828	1.14439	1.50815	1.04458	0.873694	0.990677	1.04373	1.0557	0.882627	0.653059	1.44999	0.87785	0.841192	0.448688	1.19179	1.36555	1.65573	1.15482	1.74638	1.39303	1.06366	0.993922	1.27328	1.06861	1.389	0.483459	1.3414	1.20584	1.19982	1.10719	1.38484	1.28661	1.38624	0.894475	0.826545	1.15371	1.15788	0.906922	0.526507	0.79457	1.56995	0.914374	1.63135	1.20217	1.1185	0.937983
CALCOCO2	0.938466	0.657553	1.07022	1.44022	1.65294	1.21217	1.02317	1.07142	0.77293	1.49136	0.93755	1.16496	0.84341	1.19586	1.13516	0.828921	1.30369	1.4102	1.31668	1.31736	1.27382	1.23277	1.08358	1.19834	0.658495	0.925926	1.01475	1.3027	0.794435	0.915933	0.793931	1.25381	0.983661	1.04167	1.1004	0.977237	1.37396	1.09651	0.851178	0.916179	1.23869	1.01563	1.35781	1.57445	1.77865	1.22271	1.12456	1.2272	1.30362
CALHM2	1.47907	1.33666	1.17459	0.541795	1.42446	0	0.932839	1.00785	0.787845	0.626152	1.17273	0.528459	1.37812	1.14781	1.31121	1.24298	0.696554	1.06363	0.788779	1.13306	0.882261	0.357091	0.908722	0.780818	2.39025	1.04152	0.985783	0.991693	1.56866	0.67369	1.12402	0.747556	0.914958	0.99659	0.915013	0.568412	1.79258	1.30125	0.896289	0.67519	1.72779	1.50735	0.983699	0.435728	0.932695	0.857278	1.36021	0.381215	0.363646
CALM1	4.32949	3.9948	6.39359	4.18535	3.79829	1.82002	4.12465	3.32464	3.94641	3.3318	3.82175	3.26328	3.65257	2.8766	3.58154	3.15821	3.75088	3.39443	2.80968	3.13182	3.11866	3.03492	3.26183	4.61933	3.02265	2.87587	3.64482	3.69762	6.9461	3.22991	3.02262	3.64269	3.5276	3.63891	3.41601	3.28535	4.37187	3.50293	2.86481	3.38099	3.82642	6.39479	3.14691	2.9051	3.06577	3.00271	3.04741	2.87393	4.35142
CALM2	3.6133	3.32879	2.75501	3.47193	2.77418	2.82993	3.42923	2.64056	2.85315	2.52053	3.25	2.97531	3.12929	2.78501	3.89224	2.19278	6.12519	3.30037	2.51206	3.98152	2.83997	4.11771	3.09399	3.65307	3.05498	2.22359	2.51262	2.64653	2.8503	3.57266	2.61433	2.2392	3.60506	3.84422	2.65303	3.14505	3.06618	3.36088	3.20608	2.39668	2.42734	2.62569	2.40338	2.0989	2.62964	4.70978	3.83516	3.14327	2.53123
CALM3	2.17438	3.333	2.13307	2.57328	3.65932	2.08279	3.12518	2.711	2.7129	3.03562	2.50489	5.85886	3.20319	3.50055	2.01153	3.26624	2.77663	3.40564	2.80977	2.18317	3.2819	3.43547	2.79643	2.77266	3.40251	2.88561	2.9571	3.85568	3.49257	2.82784	2.69258	3.91398	1.85245	2.14893	2.93222	2.51759	1.52035	2.87256	2.98364	2.30498	3.13308	3.53492	1.8536	2.65157	3.61257	2.49357	3.24152	2.93947	2.43246
CALR	3.6718	5.03491	3.97827	3.66588	5.92512	5.08861	9.31241	6.90994	3.49557	7.40504	7.88052	4.16833	7.14872	7.99256	6.9328	7.26401	7.10091	6.25893	7.83805	7.45593	3.88958	7.21479	7.29776	6.04678	5.42881	7.4883	5.09931	7.36995	9.51866	7.6968	8.98498	8.38435	5.03991	5.61646	5.51485	5.05536	6.04215	4.59251	6.71992	3.74203	7.88507	6.93867	4.34218	7.25619	7.70473	5.75168	5.98319	6.80298	8.17485
CALU	0.621291	0.393023	0.205066	0.371721	0.244328	0.793493	0.457153	0.276591	0.0386096	0.610156	0.438307	0.201429	0.501704	0.675001	0.428388	0.207075	0.390123	0.450169	0.251973	0.239994	0.27292	0.522507	0.277699	0.53572	0.72514	0.446611	0.241549	0.267297	0.542645	0.429199	0.199038	0.449251	0.502414	0.383739	0.475461	0.389984	0.543822	0.231891	0.227754	0.124083	0.436513	0.480157	0.271169	0.250672	0.457082	0.314727	0.304728	0.373641	0.32215
CAMK1D	1.05902	1.39751	1.83966	1.97877	1.96014	0.394103	0.71575	1.21756	1.19118	1.20089	1.69597	2.2076	1.38391	0.973483	2.544	1.78963	0.819505	1.40979	1.51141	1.49448	0.897466	1.55021	1.94108	1.28608	1.63021	1.11379	2.38832	1.68668	1.32405	1.39911	1.80306	1.62859	1.61215	1.56471	1.43347	1.798	2.13018	2.97898	1.48109	2.50873	1.42203	1.56522	1.83661	1.70148	1.94847	1.79693	1.07845	1.89497	1.58254
CAMK2D	0.392247	0.354834	0.302338	0.323286	0.169994	0.0536748	0.291565	0.291087	0.266393	0.359077	0.398724	0.408762	0.219286	0.544174	0.532466	0.352951	0.69272	0.163474	0.298086	0.189675	0.20055	0.289181	0.426975	0.232956	0.316946	0.414314	0.4575	0.394494	0.477185	0.40199	0.336592	0.322604	0.213361	0.382283	0.60514	0.498371	0.543369	0.40905	0.275082	0.251806	0.304201	0.419736	0.146743	0.242877	0.397711	0.207629	0.305659	0.242635	0.531339
CAMK2G	0.717538	1.20514	1.5654	1.60936	1.51054	1.37523	0.991693	1.14001	1.37777	1.01917	1.03278	1.15844	1.01763	1.22429	1.22783	1.31	1.44397	1.8691	1.04871	1.78325	1.64137	1.31037	1.63179	1.10401	0.677614	1.55012	1.4366	0.83023	0.961339	1.35424	1.23414	1.46533	1.55058	1.20545	1.44693	1.41372	1.3096	1.01236	1.24457	1.03775	1.78051	0.673031	1.30415	1.82057	1.1568	1.79284	1.31495	1.56027	1.19173
CAMK4	0.356681	0.741037	0.547325	0.68535	0.216554	0.616073	0.319443	0.999368	0.755416	0.511628	0.767446	0.865334	0.846283	0.925867	0.749502	1.17889	0.749664	0.927133	0.432177	0.320093	0.244576	0.560853	1.24335	0.931644	0.54568	1.03353	1.05023	1.25651	1.19066	1.18426	1.00447	0.708336	0.454515	0.819923	1.44072	1.79053	1.27383	0.72426	0.834999	0.269749	0.942172	0.621587	0.364931	0.432498	0.841577	0.412162	0.350453	0.905103	1.8491
CAMKK2	1.91745	1.33039	1.44289	0.990824	2.68484	1.16928	1.03935	1.01313	1.43374	1.74131	1.25792	1.72579	1.16244	1.22658	1.72096	1.66094	0.258697	1.45454	1.33228	1.62116	2.26734	1.65191	1.17552	1.31945	0.789085	1.16581	1.28139	1.37892	0.879595	1.40114	1.56426	1.29873	1.72047	1.52442	1.12342	1.48705	1.55343	0.946929	1.272	1.83783	1.12568	1.24093	1.69873	2.20024	1.50105	1.49899	1.78494	2.34551	1.27303
CAMLG	0.472407	0.156891	0.115858	0.227123	0.119428	0.113127	0.335188	0.287298	0.264216	0.07829	0.310288	0.0492297	0.397966	0.30474	0.325838	0.265676	0.250286	0.263475	0.148798	0.0925815	0.237761	0.189618	0.276045	0.13093	0.190859	0.127345	0.172186	0.394938	0.309456	0.225934	0.141882	0.177366	0.23807	0.442211	0.244839	0.247814	0.250487	0.198362	0.372866	0.150502	0.164013	0.189568	0.13722	0.158835	0.242043	0.273496	0.244375	0.127846	0.392833
CAMSAP1	0.268741	0.492973	0.287602	0.300695	0.148233	0.187215	0.369804	0.321629	0.355269	0.410283	0.171167	0.0853027	0.204873	0.364967	0.303218	0.23449	0.10355	0.402487	0.222108	0.313825	0.0874384	0.291387	0.374601	0.650031	0.276372	0.12322	0.256458	0.171997	0.192046	0.340268	0.185332	0.232374	0.275776	0.135808	0.311861	0.161678	0.384924	0.369305	0.264841	0.761172	0.246752	0.159349	0.149284	0.329587	0.231092	0.291206	0.29285	0.317361	0.397826
CAMTA2	0.836057	0.469095	0.427916	0.590228	0.715874	0.64345	0.756557	0.603383	1.38248	0.642579	0.700356	0.818233	0.569008	0.641758	0.36696	0.981261	0.513567	0.669594	0.753126	1.13579	0.650488	0.564125	0.693747	0.615374	1.11614	0.49274	0.975142	0.870094	0.238117	0.591084	1.03643	1.15736	0.700183	0.734562	0.898599	0.617802	0.440553	0.854747	0.728137	1.43744	0.954557	0.661263	0.761542	1.00708	0.481371	0.962045	0.768558	0.798778	0.830145
CAND1	0.548062	0.639226	0.616713	0.607591	0.423861	0.494093	0.320243	0.431075	0.396684	0.512909	0.68424	0.403156	0.409022	0.492874	0.675208	0.738156	0.578247	0.507131	0.442286	0.380582	0.374994	0.288383	0.559148	0.893513	0.651246	0.655512	0.658035	0.650288	0.729547	0.542118	0.671326	0.468028	0.594553	0.613531	0.809584	0.780917	0.453535	0.55689	0.550812	0.255471	0.593911	0.396729	0.627172	0.442265	0.487914	0.515325	0.385714	0.488583	0.727292
CANT1	1.6831	1.03202	3.64218	2.93755	2.20476	1.13802	1.26446	1.36006	2.1042	1.92518	1.72589	1.48804	1.81267	1.41056	1.88157	2.34597	2.30873	1.52912	1.63546	2.8596	3.75003	2.26418	1.69514	1.48175	1.91998	1.61657	1.9631	1.18498	2.46499	2.27281	1.98235	2.36016	1.9252	1.52599	1.38146	1.26265	1.67989	2.31227	1.87356	2.8118	2.00596	1.24763	1.85812	2.22365	2.18515	1.57999	2.04369	3.05449	1.18338
CANX	1.31816	2.3875	1.76986	1.94546	2.69682	0.914047	1.92586	1.75228	1.60111	2.15072	1.38655	1.08411	1.06309	1.91021	1.79319	1.2985	1.41805	1.95121	1.88022	1.99755	1.5816	1.88882	1.56597	2.50394	1.65725	1.57547	1.25708	2.05876	1.66689	1.86407	1.51696	1.86921	1.61104	1.71119	1.57934	1.63214	1.38872	1.78548	1.45784	1.14356	1.44566	1.68406	1.9175	1.20709	1.76485	2.19084	1.72736	1.60583	2.31813
CAP1	14.1665	14.2711	12.7772	10.4757	15.5944	16.493	14.8787	10.9627	12.2803	8.84089	11.7191	13.5342	11.7004	10.5853	16.3113	13.9682	11.5095	13.3093	16.9898	15.5974	20.0121	16.6678	12.7021	9.83559	13.058	12.9404	12.4982	15.4661	11.3988	9.58572	13.4322	14.8857	12.2214	15.1278	11.0321	10.3318	11.673	13.0634	11.0733	17.6456	11.6978	10.6036	14.5122	13.946	17.2226	14.319	16.4796	15.34	9.38259
CAP1P1	2.04504	3.41526	0.760959	1.08953	2.09389	0.59442	1.06404	1.80208	1.79777	0.13713	1.56436	1.04081	1.16622	0.556751	0.613581	1.04149	0.908415	0.977659	1.39927	1.59051	4.28877	0.660913	0.997107	0.887991	0.633375	0.385738	0.737502	0.775889	1.23419	0.476815	0.928102	0.948285	0.855873	1.35484	0.993571	0.279228	0.569822	0.804016	0.66473	1.68457	0.629209	1.50963	1.00991	0.554182	1.27616	0.655734	1.38617	0.345575	0.159415
CAPG	0.723941	1.0991	1.66694	0.835332	0.825337	1.04029	0.856099	1.13952	3.13796	1.19976	1.18875	1.05619	0.809441	1.37642	2.41166	1.68282	1.40635	2.49978	1.21614	1.94786	1.86227	1.24535	1.26912	1.98178	1.90113	1.57747	1.5832	1.01932	1.29362	2.33706	1.44952	1.13252	1.64774	0.734448	1.3102	1.0824	1.31609	0.30398	1.48936	1.62657	2.23923	1.25885	2.24721	1.44835	1.5677	1.55397	0.92375	1.46939	0.937287
CAPN1	1.16654	1.23976	1.87821	1.36848	1.09501	0.558701	2.04166	1.03495	0.848177	1.49505	1.09941	1.24	0.879269	1.47334	1.08922	1.01469	1.03008	1.20113	0.993612	1.32643	1.22813	1.21741	1.10856	1.45491	1.17908	1.34769	1.36061	1.43733	0.726759	1.07319	0.845407	1.13766	1.09605	0.91374	0.967349	0.696726	0.886763	1.37151	1.25083	0.744548	1.14341	0.811393	1.47966	1.27864	1.10363	1.1251	1.37462	0.915545	1.04663
CAPN10	0.146796	0.245154	0.115198	0.135506	0.0296889	0.224979	0.241957	0.117633	0.492158	0.233547	0.257117	0.293714	0.196959	0.255178	0.182191	0.0528358	0	0.180019	0.0493199	0.183468	0.026269	0.120814	0.248715	0.553317	0.189784	0.253255	0.0684866	0.103346	0.0384641	0.365072	0.206922	0.132275	0.24988	0.192875	0.219113	0.213246	0.0711645	0.0493111	0.179888	0.0351813	0.252057	0.125667	0.0512563	0.284293	0.182041	0.209794	0.135673	0.254252	0.349809
CAPN15	0.191731	0.249505	0.429915	0.316046	0.387769	0.104945	0.570068	0.235488	0.153192	0.266974	0.26386	0.182677	0.321562	0.24915	0.191628	0.180738	0.193487	0.169214	0.0766869	0.233067	0.294087	0.188469	0.297055	0.546573	0.442638	0.303776	0.223627	0.250678	0.430613	0.235792	0.342215	0.109696	0.294469	0.249694	0.250579	0.278522	0.597525	0.0920078	0.400195	0.229752	0.359631	0.468955	0.143456	0.379129	0.172721	0.0507722	0.256928	0.2372	0.3374
CAPN2	2.58063	3.3395	1.12562	1.7448	1.37487	1.66084	2.79819	2.05786	1.22645	1.98327	2.01313	1.28374	1.58228	2.27216	1.70183	1.781	1.51303	1.05017	1.76879	2.30072	0.958206	1.66093	1.36471	2.59583	1.97891	1.99526	1.39071	1.56173	1.78871	2.1654	2.18103	2.33623	1.77042	1.45951	1.53687	1.70853	1.54517	1.54174	1.57838	0.844885	2.68537	1.79225	1.37248	1.64819	1.83023	1.83472	1.56844	1.294	1.79757
CAPN3	0.191695	0.124583	0.11541	0.0395645	0.051987	0.131318	0.226966	0.156938	0.152651	0.142753	0.0980787	0.0571456	0.118736	0.0791262	0.124037	0.0904516	0.0127609	0.15253	0.10548	0.08277	0.101011	0.0918257	0.105199	0.103922	0.165484	0.182281	0.0520923	0.0809617	0.0448916	0.233602	0.249908	0.145692	0.101048	0.206902	0.157398	0.0877933	0.0623065	0.0863465	0.192737	0.0205373	0.095193	0.128896	0.172929	0.0842404	0.0737498	0.106083	0.0282823	0.129443	0.197173
CAPN7	1.08754	0.5345	0.757373	0.62666	0.237342	0.449636	0.444082	1.09712	0.65635	0.587773	0.92496	1.6958	0.634193	0.690612	0.796405	1.08881	0.718461	0.709037	0.767523	0.544279	0.805008	0.986938	0.918084	1.34436	0.568943	0.415758	0.653479	0.743557	1.17872	0.561248	0.751907	0.876723	0.771008	0.614259	1.00593	1.18272	1.37349	0.394206	0.968506	0.140624	0.9955	0.460449	1.09269	0.873312	0.468681	0.622869	0.587184	0.645988	0.753495
CAPNS1	5.07654	4.7443	3.43255	4.18364	5.94821	3.4956	4.86626	6.09847	5.68169	4.53407	4.37709	6.77116	6.34259	4.14277	2.02667	5.82005	9.03547	3.39205	3.83544	4.02916	3.8263	4.00459	3.34965	4.1019	5.10763	4.78146	3.87557	3.7772	7.1017	3.91234	3.37066	3.63113	4.65567	3.21394	3.67415	3.00711	4.6725	6.04907	4.32794	2.20009	3.95004	8.68931	4.05162	4.9038	5.51549	3.04566	4.33961	2.73902	3.46417
CAPRIN1	1.68478	2.16908	1.01529	1.12284	0.856782	1.01438	1.41172	1.30501	1.34614	1.57422	1.17956	1.19541	1.17637	2.07231	1.45625	1.62258	1.11633	1.33823	1.27202	1.37874	1.05568	1.45505	1.63384	1.72654	1.12798	1.9427	1.32346	1.76668	2.4784	1.22016	1.83512	1.3374	1.56507	1.2771	1.71254	1.60374	1.45184	0.646796	1.4964	0.980604	1.29423	1.23848	0.966448	1.03305	1.51775	1.63331	1.23148	1.30271	1.66327
CAPRIN2	0.332208	0.242291	0.216318	0.586297	0.239957	0	0.314283	0.271644	0.291977	0.608232	0.426015	0.395652	0.173515	0.322257	0.202474	0.455508	0.167626	0.211973	0.362024	0.255381	0.12739	0.370098	0.377151	0.345202	0.651909	0.485879	0.478567	0.434345	0.746115	0.453947	0.456116	0.492764	0.201963	0.331116	0.373868	0.439431	0.345107	0.597826	0.436177	0.454958	0.33553	0.304706	0.0828546	0.370195	0.314235	0.471011	0.346402	0.386366	0.24032
CAPZA1	5.49896	6.23394	4.81294	5.50763	5.97054	6.23942	4.58095	5.94552	8.3308	5.39695	5.62033	4.2003	5.52574	7.8379	9.08611	4.49223	5.65708	6.79762	7.00818	7.19592	9.54245	6.7448	6.56349	4.53821	5.86507	4.9011	7.23218	5.35831	4.71614	5.32407	6.85035	4.3568	8.49755	8.02816	4.9946	7.2194	5.51966	5.84978	7.51011	7.65183	4.72469	8.71923	7.67827	5.42238	6.12834	6.97998	8.29051	6.23236	6.84096
CAPZA1P2	4.38037	3.33726	2.29382	5.96278	2.62946	2.52983	4.01164	1.81788	3.28642	3.9682	1.77105	2.74802	1.97987	0.656722	0.557893	1.34289	2.12577	2.89717	1.19598	1.97317	1.89754	3.28439	1.50303	1.54063	1.44864	1.59342	1.30225	1.55868	3.70333	4.11377	2.37871	2.18526	2.34446	3.26946	1.12073	1.65927	2.03887	3.23947	1.54112	2.09145	1.25994	2.20047	1.94586	2.72772	2.37442	2.97718	2.02462	3.41332	1.70213
CAPZA2	1.91858	0.946564	1.08287	0.929991	0.478388	1.00702	1.09401	1.10511	1.54594	0.720122	1.63814	0.854833	1.48334	1.76965	1.14873	0.709467	0.905549	0.889441	0.844304	1.10442	1.64455	1.46532	0.842856	0.683199	0.849458	0.453421	1.22757	0.647595	0.619784	1.17684	1.45661	0.697323	1.69658	1.33966	0.825648	0.990892	1.56078	1.01528	1.00529	1.19676	0.583982	1.23745	1.06552	0.933106	1.09384	1.58982	1.65304	1.73547	0.908118
CAPZB	1.57598	1.28155	1.61279	1.30863	1.51123	1.40563	1.74618	1.56306	1.20225	1.39836	1.71475	1.40731	1.55746	1.15225	2.04763	1.73362	1.04191	1.40919	1.75359	1.40678	1.32325	1.66888	1.35415	1.11991	1.04119	1.70828	1.39308	1.74092	1.27064	1.18772	1.57929	2.15791	1.26957	1.40373	1.35822	1.32573	1.80051	1.44384	1.33536	1.36214	1.67243	1.64613	1.36104	1.91797	1.36188	1.18271	1.25365	1.24326	0.969163
CARD11	0.945983	0.693844	0.858285	0.871235	0.598468	1.47497	1.45675	0.821283	0.508906	1.74203	1.8947	0.690442	0.919542	1.70147	1.35733	1.41086	0.889985	1.00895	1.26718	0.996277	0.250503	1.49341	1.48893	2.21146	1.58356	1.61722	1.32115	0.985511	1.55891	1.53983	2.27653	1.90773	0.783839	1.25566	1.55789	1.76453	1.4845	1.84236	1.28755	0.796789	1.94367	0.674083	0.702625	1.27093	1.45779	0.980714	0.724141	1.4017	1.898
CARD16	1.15553	1.38084	1.74375	1.94256	1.80898	0.509245	2.21672	2.73903	4.45946	2.81798	2.58362	3.43978	2.2085	0.813697	3.01834	1.78869	1.20961	2.146	2.70741	4.64781	3.92333	3.52104	0.878262	1.21175	3.70874	0.327569	1.99676	1.68331	1.9154	2.25074	1.40055	1.89152	0.88803	2.96333	0.489574	1.57245	3.59086	3.21722	0.68293	3.55941	1.6394	1.67265	1.77774	1.35919	3.54375	2.74906	3.3197	3.91926	1.40867
CARD19	0.213078	0.808745	0.487735	0.437441	0.215471	0.544271	1.0751	0.284578	0.397246	0.439443	0.342111	0.473704	0.595607	0.887409	0.606043	0.468676	0.395052	0.638449	0.517032	0.690429	0.190651	0.553887	0.504678	0.944886	0.573908	0.612677	0.828416	0.650038	0.465263	0.543499	1.02393	0.320002	0.397193	0.718121	0.530247	0.286604	0.688647	0.835056	0.686256	0.425554	1.07604	0.456021	0.185999	0.573136	0.895775	0.545132	0.413197	0.307544	0.507757
CARD6	0.362949	1.4771	0.401858	0.315114	0.517803	0	0.242211	0.527561	0.286389	0.452586	0.313905	0.512266	0.45802	0.152987	0.913556	0.460753	0.868126	0.462751	0.71682	0.817748	0.928695	0.540252	0.500688	0	0.662001	0.473251	0.4778	0.468824	0.13417	0.636237	1.06627	0.538301	0.66519	0.543404	0.353846	0.463228	0.879741	0.430015	0.525971	0.920391	0.36202	0.219175	0.446982	0.606018	0.581216	0.989347	0.605116	0.609729	0.508417
CARD8	1.93463	1.70405	1.40735	1.70851	1.83261	1.90346	1.91461	1.01536	1.7321	1.72732	1.48813	1.65666	1.56832	2.35023	2.68598	1.54259	1.07717	1.48421	2.52002	2.13651	2.71558	2.50716	2.42465	1.9624	2.19442	1.99046	1.69484	1.8829	1.3234	1.60851	1.9343	2.15537	2.3423	2.22468	2.28394	2.8383	2.06736	1.36288	1.97083	2.13651	1.94877	1.3113	2.44049	2.38335	2.21074	2.2541	1.89615	2.47333	2.3418
CARD8-AS1	1.44526	0.716017	8.2887	0.08762	0.224846	0.851927	0.525877	0.543932	0.644195	0.0982634	0.505674	0.431304	0.559368	1.0823	0.800371	0.665953	0.942417	1.06839	0.782115	1.06514	1.02134	0.611984	1.38354	0.739497	0.538989	0.2055	0.389006	0.604215	0.582597	0.649968	0.783551	0.30212	0.830458	1.23599	0.614603	0.810825	1.61687	0.746903	0.576384	0.799324	0.297254	0.475861	0.48523	0.538265	0.450474	1.01854	1.33789	0.601734	0.791794
CARF	0.151534	0.27936	0.254837	0.199829	0.0656727	0	0.204797	0.123908	0.0968601	0.229605	0.0947916	0.0360947	0.0968175	0.205792	0.083961	0.208621	0.305844	0.208037	0.145462	0.0676393	0.116216	0.139026	0.194304	0.191992	0.117214	0.253427	0.075747	0.335285	0.113445	0.186357	0.145637	0.130043	0.155155	0.230715	0.275252	0.230615	0.262363	0.145436	0.132639	0.155644	0.163981	0.115824	0.151174	0.116456	0.068255	0.166589	0.119449	0.117169	0.481468
CARHSP1	0.235505	0.26816	0.42531	0.272598	0.635079	0.300779	0.854057	0.38193	0.263434	1.05277	0.326707	0.523564	0.768013	0.42644	0.304469	0.635735	0.499091	0.565806	0.19781	0.408803	0.456555	0.558171	0.448367	0.435141	0.697745	0.628795	0.320463	0.331596	0.15427	0.56316	0.528128	0.785962	0.77567	0.422476	0.520776	0.363757	0.428135	0.461474	0.554991	0.282207	0.654113	0.336013	0.650993	0.559557	0.17326	0.450881	0.400673	0.467383	0.545612
CARM1	0.445727	0.263165	1.11606	1.6392	2.40392	0.569268	1.5714	1.68331	1.10807	0.779977	1.65248	1.15607	0.996743	1.27791	0.806753	2.2579	1.32944	1.76779	1.69166	0.63617	1.88389	0.726997	1.23398	0.384332	0.800354	1.34266	1.03976	1.40775	1.16791	1.18429	1.06302	0.991713	0.855756	0.700769	0.807905	0.167869	0.240092	1.52578	1.98797	1.00889	1.19401	2.7558	1.16725	1.23497	1.5303	0.818898	1.01111	0.590992	0.41306
CARMIL2	0.0854639	0.216255	0.195627	0.460199	0.259272	0.65491	0.215607	0.214553	0.254932	0.377695	0.199592	0.664998	0.207041	0.309509	0.110491	0.205072	0.120746	0.273772	0.127617	0.168134	0.203917	0.22216	0.413509	0.221076	0.0920762	0.456375	0.232595	0.24067	0.634487	0.190745	0.118644	0.301153	0.0893295	0.143963	0.302323	0.446025	0.379791	0.143544	0.315534	0.0682747	0.243808	0.121938	0.0746031	0.306508	0.16168	0.218649	0.180771	0.27801	0.622288
CARNMT1	0.323173	0.411992	0.0887367	0.487076	0.137207	0	0.128362	0.258875	0.303548	0.319803	0.286454	0.226233	0.505691	0.19655	0.45608	0.406967	0.51119	0.279412	0.329234	0.0785088	0	0.165978	0.524336	0.601681	0.438541	0.167202	0.270189	0.382089	0.53686	0.425706	0.55059	0.228253	0.324159	0.268335	0.23753	0.481213	0.0548143	0.379817	0.405017	0.325179	0.159879	0.338781	0.31584	0.279802	0.171123	0.155609	0.0998236	0.146878	0.377216
CARS1	0.545237	0.248336	0.663248	0.32372	0.705743	0.752067	0.474552	0.337052	0.487919	1.04094	0.37245	0.509101	0.454527	0.663457	0.490611	0.693401	0.739511	0.509007	0.403011	0.802599	0.722018	0.590546	0.718083	0.652816	0.460494	0.416576	0.407003	0.522039	0.400023	0.625833	0.663758	0.611401	0.698756	0.540049	0.575885	0.510584	0.687241	1.17219	0.719754	0.653361	0.433571	0.583448	0.837668	0.680492	0.55012	0.66965	0.607724	0.401352	0.796893
CARS2	0.818049	0.437571	0.413342	0.465479	0.84845	0.803681	0.555627	0.732464	0.328485	0.389334	0.340164	0.716971	0.584863	0.62762	0.439313	0.531437	0.533428	0.608021	0.68124	0.50975	0.563037	0.415328	0.610929	0.511587	0.781122	0.46527	0.709488	0.206739	0.824419	0.601906	0.295671	0.47252	0.535581	0.561799	0.677085	0.486823	0.254217	0.493224	0.400393	0.635871	0.529633	0.381576	0.439441	0.575487	0.420786	0.616436	0.699106	0.457896	0.666457
CASC3	1.76833	1.64396	1.61131	1.57976	2.90744	2.89999	2.89432	2.01174	2.65968	2.76582	3.17475	1.49022	1.61427	2.63931	3.02615	3.19907	2.76927	3.1651	3.77422	3.60482	3.42482	3.36404	2.6564	1.71491	3.48966	2.32984	3.23206	3.66102	3.10749	1.74732	2.80819	3.45716	2.85103	2.73349	2.59287	1.97078	2.1664	3.06001	2.81102	4.6388	2.6455	2.3932	2.55103	2.83713	4.07312	2.73322	3.19384	3.08856	1.62465
CASD1	0.374547	0.568643	0.510631	0.554474	0.252503	0	0.236225	0.476409	0.372414	0.404617	0.462149	1.14493	0.354865	0.282587	0.3551	0.499295	0.352779	0.428503	0.256338	0.390096	0.0744722	0.362721	0.630322	0.965101	0.134508	0.5442	0.388352	0.615264	0.327164	0.398066	0.573288	0.249999	0.372845	0.483706	0.64977	0.886671	0.4035	0.489286	0.755162	0.54856	0.693534	0.534394	0.145311	0.380594	0.209945	0.374492	0.188469	0.31535	0.570296
CASK	0.183862	0.0923727	0.188159	0.144664	0.111866	0.296698	0.168555	0.145646	0.0989943	0.176464	0.114651	0.0645574	0.117565	0.279434	0.16304	0.15263	0.156292	0.220214	0.111501	0.161302	0.188434	0.13194	0.191349	0.208486	0.0362096	0.299907	0.154832	0.225852	0.159423	0.224557	0.209093	0.143984	0.183351	0.16212	0.195698	0.276168	0.268144	0.185801	0.20968	0.159073	0.135139	0.331453	0.0675957	0.193438	0.148221	0.178593	0.0579883	0.167651	0.197709
CASP1	3.49503	2.44389	2.74063	2.44635	2.15169	4.65369	3.31291	3.45708	2.96479	1.95247	2.81307	2.48341	2.91584	2.74926	4.08034	3.21266	2.30554	2.87422	5.47616	3.65034	3.32535	2.52836	2.1831	4.8827	3.1881	2.73397	3.93719	2.2547	1.6381	3.60658	2.10661	2.74901	3.30429	2.30119	2.48215	2.38474	1.5194	1.81665	2.64367	5.06767	2.6543	2.67263	3.26785	3.17769	4.23493	2.84736	3.03264	3.18228	2.40785
CASP10	0.539892	0.666561	0.577783	0.810058	0.446692	0.846244	0.312387	0.927076	0.823528	0.650719	0.68825	0.526884	0.644813	0.679882	0.780564	0.485838	0.762779	0.791738	1.37857	0.536747	0.636771	0.553548	0.747975	0.816182	0.594882	0.680431	0.629708	0.81201	0.932383	0.469469	0.566054	0.515973	0.637598	0.644879	0.661988	0.919775	0.951753	0.288525	0.982557	0.970435	0.694005	0.761552	0.514126	0.671587	0.759173	0.740417	0.624295	0.501864	0.765104
CASP2	0.491302	0.732597	0.838977	1.13379	0.855634	1.77784	0.655228	0.931041	0.488503	0.579413	0.753244	0.810678	0.717174	0.763592	0.818356	0.744449	0.414176	0.936794	0.903415	0.492745	0.830337	0.47957	0.704316	0.816996	0.838077	0.689518	0.871114	1.03764	0.7867	0.75712	0.884023	0.963715	0.648018	0.813799	0.770054	0.779782	0.992399	0.595963	0.643222	1.21017	0.892804	1.13976	0.595647	0.7929	0.91377	0.563451	0.692794	0.652856	0.666679
CASP3	0.429219	0.803713	0.392995	0.308163	0.231488	0.548184	0.378989	0.442531	0.465496	0.404665	0.438544	0.238556	0.59189	0.432454	0.221964	0.411967	0.404274	0.589262	0.496714	0.407301	0.691277	0.3363	0.27288	0.362144	0.323699	0.405511	0.567373	0.503624	0.487366	0.492853	0.192508	0.37248	0.390201	0.650773	0.458752	0.459594	0.658918	0.336424	0.411342	0.514336	0.426892	0.27558	0.449608	0.446412	0.342842	0.48468	0.60788	0.371707	0.420491
CASP4	2.1683	1.89482	2.58239	2.53208	2.08353	3.39767	2.20106	1.85684	2.91714	1.71868	1.96003	2.82025	2.47038	1.91529	3.82095	1.66878	2.31875	2.31876	3.18314	3.31491	5.3103	3.57067	2.66307	3.10351	3.27688	1.72011	2.41336	1.31693	2.39655	1.41385	3.62405	3.03668	2.30918	2.72652	2.12704	2.22115	1.83901	1.67478	2.75229	5.62342	2.00689	2.03843	3.09635	3.45717	2.87224	2.6815	2.99877	3.12526	2.95481
CASP8	2.19849	2.41269	2.20305	2.52892	2.16041	1.7384	1.95795	2.10274	1.61066	1.57603	3.03799	1.53394	2.46528	1.72228	3.54977	2.22048	2.53978	2.35267	2.49931	3.10767	2.88837	2.76224	2.33912	1.66551	2.27988	1.54622	2.59152	2.50078	1.56332	2.09131	1.66224	2.01798	3.03935	2.55623	2.33877	2.83259	2.65003	2.23134	1.89959	3.54515	2.02173	1.52006	1.85919	2.58765	1.9617	3.85973	2.0847	3.07425	1.81766
CASP8AP2	0.591118	0.67408	0.553528	1.32281	0.411016	0.517052	0.610061	0.784354	0.452744	0.629242	0.611804	0.470405	0.711794	0.592743	0.792008	0.322363	0.759224	0.590202	0.586777	0.484677	0.336998	0.258837	0.723754	0.506386	0.564482	0.46355	0.755883	0.83596	0.387218	0.82242	0.461624	0.4439	0.615034	0.543356	0.814079	0.863037	0.810144	0.812646	0.652643	0.289776	0.610596	0.805057	0.281454	0.33388	0.508306	0.497779	0.615275	0.581718	1.34798
CASP9	0.166181	0.0630746	0.570582	0.22543	0.714202	0.477541	0.157214	0.0713393	0.41825	0.330485	0.247293	0.138542	0.463492	0.417515	0.161133	0.149533	0.0586961	0.199627	0.372219	0.317313	0.74345	0.266812	0.297345	0.0921155	0.0671392	0.204785	0.387653	0.204738	0.435434	0.160458	0.199903	0.187179	0.186104	0.146963	0.160772	0.120782	0	0.418671	0.17623	0.497839	0.335684	0.222284	0.154421	0.223497	0.31438	0.18692	0.263626	0.224865	0
CASS4	1.85656	0.557178	1.5248	2.27615	2.09327	0.992607	0.653539	0.9391	1.88356	0.895231	1.58857	1.22383	1.59308	1.24621	1.10522	1.44008	0.427	2.04498	1.40225	1.81372	1.89295	2.17866	1.6901	0.717983	1.18617	1.03751	1.1079	1.49874	0.678788	0.78467	1.02356	1.88291	1.52893	1.1879	1.19795	1.19653	0.68747	1.08776	1.3329	1.09477	1.59098	0.739228	1.62063	1.35877	2.09261	1.52975	1.43992	1.07498	0.583025
CAST	1.24174	1.5024	1.45292	1.19908	2.00769	1.1474	2.1732	0.976744	1.30315	1.89311	1.10277	1.15857	1.11082	1.96802	1.31989	1.47413	1.29819	2.0725	1.86585	1.7383	1.52594	1.35485	1.35266	2.14813	1.40537	1.56704	1.74044	1.66231	1.91221	1.60086	1.54284	1.89437	1.46163	1.33235	1.26541	1.3416	2.22685	1.87199	1.81369	1.77812	1.82513	1.50212	2.31823	1.26364	1.97977	1.71086	1.59161	1.26315	1.61614
CASTOR2	0.214402	0.121499	0.108659	0.451445	0.136259	0	0.0509646	0.11267	0.120632	0.165577	0.247046	0.111196	0.193871	0.139883	0.124155	0.451767	0.0753765	0.353306	0.150552	0.214243	0.0954725	0.332859	0.212905	0.0591465	0.0437197	0.215409	0.311135	0.172459	0.145348	0.20677	0.312621	0.120821	0.110209	0.122106	0.160537	0.163616	0.129321	0.045416	0.175428	0.328471	0.350252	0.186151	0.117359	0.181415	0.134574	0.191807	0.200426	0.175539	0.0428817
CASTOR3P	0.317502	0.149272	0.312279	0.242025	0.357931	0.150687	0.223238	0.306619	0.087985	0.422493	0.292761	0.262299	0.131925	0.380532	0.152535	0.264425	0.222256	0.458938	0.13634	0.300381	0.316701	0.145926	0.319177	0.0436001	0.42051	0.176377	0.275226	0.276876	0.806459	0.28023	0.343277	0.295318	0.26426	0.20122	0.306203	0.323744	0.142994	0.348207	0.239784	0.0942549	0.595823	0.104317	0.308974	0.297804	0.0744011	0.208172	0.266333	0.298013	0.427282
CAT	6.69278	7.73368	2.8509	4.54804	4.24721	1.87476	6.07557	3.36148	3.19997	3.35172	3.10706	4.02826	2.92249	3.56942	2.51264	8.14525	3.11086	6.71542	6.24187	5.0051	7.11152	4.94871	4.86886	2.10199	3.06412	3.46707	1.68906	7.25655	2.87388	6.72081	5.60395	5.33401	4.45993	6.47575	3.95147	4.30459	3.80858	2.97912	4.09347	2.41258	5.51583	1.83532	5.28482	5.73734	6.20963	5.05239	6.06856	3.11742	3.27935
CAVIN2	1.75805	1.84999	0.703152	0.822233	2.56244	1.09852	8.00649	3.37924	1.92427	4.20228	5.82668	2.65371	2.48441	5.62784	1.7792	2.74627	10.5803	0.885629	1.89251	0.950907	2.56532	3.89211	3.81925	0.794624	1.75651	4.68137	1.46132	4.94522	2.25374	0.685602	2.60775	3.08583	1.36915	2.00693	2.73695	1.37674	2.86671	4.66364	3.41207	1.37426	1.88269	3.14471	1.1888	3.77882	5.23528	1.44842	2.83806	4.044	1.2241
CBFA2T2	0.299567	0.69072	0.454443	0.289604	0.327699	0.0886879	0.284675	0.503462	0.517843	0.491016	0.282486	0.636811	0.323512	0.257768	0.470927	0.503866	0.327027	0.518138	0.264362	0.265188	0.289951	0.18051	0.376555	0.615869	0.374069	0.556221	0.296975	0.668126	0.151628	0.487092	0.622896	0.289687	0.326902	0.362617	0.390004	0.498127	0.589749	0.544283	0.66549	0.225655	0.30392	0.34677	0.325175	0.454505	0.248199	0.312988	0.220465	0.200706	0.673101
CBFA2T3	0.366363	0.417163	0.287534	0.263392	0.227367	0.561487	0.277276	0.37746	0.450793	0.420962	0.465519	1.16064	0.409631	0.5871	0.568376	0.241751	0.414085	0.980788	0.512871	0.623235	0.983407	0.762484	1.062	0.568618	0.355237	0.767498	0.213655	0.361093	0.671972	0.876079	0.384102	0.733608	0.468829	0.61219	0.581286	0.396197	0.731726	0.553802	0.802934	1.09754	0.371563	0.313631	1.35218	0.630684	0.554467	0.504199	0.656998	0.793181	0.545644
CBFB	1.15732	1.43076	1.12307	1.16334	3.02665	1.44234	1.51356	1.26589	1.78962	1.24773	0.989028	0.795295	0.57874	1.68004	0.657017	0.790371	1.0637	0.928697	1.26476	1.06186	1.43149	1.16583	1.36381	0.782496	0.912696	1.33387	1.04281	1.39135	0.863077	1.08022	1.7939	0.730237	1.18038	1.02251	1.01757	1.62217	1.19371	1.07729	1.20984	1.2969	1.16438	1.96377	0.575058	0.835359	0.819635	1.15887	0.804898	1.08948	1.14937
CBL	2.18646	2.26823	3.13913	3.28794	2.51246	2.29042	1.75108	1.87911	2.4893	1.60051	1.90276	2.8013	1.85826	2.30864	2.65899	2.16231	2.9507	2.05672	2.99213	2.6956	4.34582	2.68763	2.64462	2.57316	3.01487	1.8071	2.67704	2.79962	1.79763	2.06736	1.29866	3.25438	2.87926	2.84668	2.32635	1.74799	1.87794	2.18647	2.21503	2.72307	1.9831	1.99905	3.17734	2.48578	2.13959	2.48446	2.94345	3.72748	2.23697
CBLB	0.497115	0.758458	0.719338	0.570737	0.667564	0.751972	0.354528	0.793208	0.872674	0.583485	0.669991	0.356987	0.369086	0.663911	0.650477	0.568219	0.731192	0.465397	0.739314	0.349459	0.15964	0.507443	0.41369	0.785718	0.749684	0.714563	0.978069	0.640603	0.677888	0.52527	0.925967	0.660944	0.573534	0.442886	0.873457	0.942496	0.756633	0.359602	0.916611	0.14966	0.796216	1.06917	0.329137	0.379129	0.495045	0.544922	0.477476	0.502163	0.680274
CBLL1	1.88535	0.925477	1.92824	1.0901	0.409121	0.46109	0.455394	0.711777	1.57049	0.886387	1.00395	0.635404	0.87572	1.06775	0.964609	0.58623	0.736761	0.770997	0.763715	0.847196	0.466594	0.533641	0.873937	0.933891	0.648262	0.840352	0.701808	0.988422	0.525541	0.844131	0.488337	0.863489	0.919373	0.709513	1.04524	0.994349	1.26403	0.471622	0.941811	1.24979	0.513714	0.949141	0.770357	0.900909	1.29008	0.708583	0.708296	0.831912	0.892175
CBR4	2.05622	0.94304	0.462264	0.263623	0.346553	0.164133	0.243159	0.416835	0.191673	0.643673	0.461192	0.142853	0.191589	0.383965	0.735973	0.231278	0.24209	0.670675	0.359813	0.252826	0.191646	0.353717	0.576733	0.474908	0.276913	0.765444	0.199857	0.241267	0.282394	0.655602	0.507774	0.40745	0.498926	0.497905	0.487078	0.539322	0.155754	0.256315	0.393713	0.102666	0.519194	0.275041	0.299621	0.322632	0.216108	0.374136	0.378197	0.231862	0.5019
CBX1	0.791037	0.436715	0.423277	0.490025	0.727203	0.275533	0.680323	0.740909	0.884857	1.52547	0.440849	0.53957	1.28649	0.527373	1.67348	0.603943	0.406399	1.52988	0.417179	1.49796	0.861671	1.37765	1.06009	0.23917	0.813501	1.32927	2.03651	0.961916	0.71545	1.51328	1.42836	1.61998	0.740913	1.22948	1.36839	0.71965	1.17243	1.57018	0.898578	0.813097	1.05316	0.538666	1.00438	1.19722	0.498827	1.52159	1.42849	1.88597	0.899667
CBX3	1.04024	1.39231	0.976103	0.48776	0.480804	0.346579	0.984107	1.34026	1.57044	1.11585	1.35592	0.527877	1.28952	0.648094	1.01741	0.813933	0.876051	1.21105	0.746496	0.942158	0.485608	0.912877	0.833876	1.20336	0.584722	0.808144	1.10778	0.827859	1.5172	0.954355	0.728558	0.59153	0.865179	1.23261	0.784378	1.37098	2.1786	1.51927	1.04347	0.727707	0.867916	1.40352	0.867533	0.899657	0.770052	1.39534	1.34006	1.12606	2.29922
CBX4	0.605747	0.402349	0.431427	0.465968	1.83765	0.290115	0.644695	0.637857	0.762283	1.6062	0.738074	0.948828	0.761948	0.966603	0.528613	0.719582	0.748837	0.519757	0.763187	0.841193	1.21948	1.07676	0.580495	1.1752	1.22365	1.11969	0.971462	0.852904	0.304375	0.941535	1.64949	0.454857	1.00914	0.956602	1.00166	0.885263	0.367072	1.27175	0.571001	0.998072	1.07065	1.86357	0.594864	1.1609	0.525318	0.601187	0.584924	1.63931	1.0375
CBX5	0.480367	0.519351	0.671713	0.799416	0.478521	0.622535	0.413134	0.694857	0.506909	0.395517	0.439377	0.403518	0.463859	0.70772	0.457396	0.655256	0.637542	0.549607	0.59331	0.412666	0.183416	0.69478	0.936423	0.518436	0.517532	0.502266	0.696105	0.91207	0.991686	0.543711	0.470906	0.953956	0.40712	0.573791	0.81957	0.814664	0.635116	0.767496	0.545435	0.29654	0.64583	0.654288	0.254136	0.364231	0.587479	0.496976	0.39957	0.425455	0.698718
CBX6	0.848987	1.60076	0.96895	1.24296	0.914328	0.52466	1.08818	1.12902	1.36842	1.11349	0.936963	1.02743	0.949568	0.909461	0.511336	0.903578	0.851237	0.714369	1.24673	1.03762	0.492274	0.841737	0.595139	1.15412	1.31308	0.691847	0.844212	0.771869	0.502319	1.47432	1.57926	0.818213	1.41681	0.94135	1.08307	0.788159	0.669759	1.06198	0.697026	0.361947	1.06493	0.937792	1.29165	1.26191	0.535369	0.97904	0.801012	0.733613	1.10401
CBX7	0.91483	1.61431	1.5482	1.19546	1.03758	1.32959	0.998427	1.10748	0.885577	1.01055	1.16967	0.855405	1.37668	1.19345	1.34286	1.22545	1.61531	0.704321	1.0441	1.21543	0.918062	1.71767	1.23887	1.0025	1.08965	1.2307	0.923206	0.876325	1.68993	1.03752	0.882819	1.24743	1.45596	0.903863	1.37652	1.2976	0.888246	0.887482	1.16835	0.948495	1.67291	0.564667	0.63976	1.08921	0.909666	1.27678	0.958172	1.39633	1.37998
CC2D1B	0.612353	0.268231	1.20144	0.448619	0.442341	0.223451	0.579312	0.550787	0.358797	0.761762	0.383056	0.682009	0.440152	0.586089	0.452427	0.664711	0.123593	0.460373	0.408207	0.571742	0.547902	0.44142	0.583419	1.03446	0.476682	0.485103	0.340106	0.595333	0.343825	0.836751	0.551157	0.671481	0.52249	0.707317	0.571909	0.650042	0.67147	0.685665	0.460409	0.349422	0.589024	0.405642	0.38238	0.364893	0.330986	0.463043	0.362022	0.757574	0.550102
CCAR1	0.289027	0.987312	0.784958	1.02829	0.730897	1.38449	0.683579	0.743066	0.606195	1.21344	1.13904	0.933707	0.807904	1.04017	1.06494	0.996942	0.612519	0.993124	0.525992	0.72174	0.969773	0.762363	1.3095	0.872232	1.10932	1.20207	1.13774	1.0033	0.779407	1.01298	0.879636	1.10324	0.721177	1.25976	1.02049	1.48701	0.700581	0.728166	0.902485	0.476222	1.1079	0.347943	1.36211	0.757988	0.822547	0.688443	0.977856	1.05595	1.5068
CCAR2	0.560427	0.531292	0.887062	0.721642	1.48361	1.00206	1.13106	0.840797	0.66868	1.32091	0.88344	0.971446	0.629464	1.24819	0.81148	1.63611	1.26685	0.948914	0.983288	0.869005	0.902589	0.856942	1.39025	1.32543	1.20757	1.19709	0.915118	1.57818	0.734224	0.930433	1.556	1.79522	0.953971	0.811958	1.15167	1.00709	0.90562	0.753022	0.976021	0.67156	1.27102	0.67966	0.425982	0.904457	0.683244	0.941104	1.0617	0.808885	1.41073
CCDC115	0.295813	0.486534	0.193462	0.455106	0.24928	3.40022	0.513061	0.592615	0.275748	0.217884	0.238384	0.534331	0.275625	0.361559	0.267706	0.325329	0.255548	0.420074	0.30368	0.342327	0.441261	0.237977	0.230473	0.921933	1.01427	0.729062	0.237058	0.0694185	0.710526	0.613058	0.552965	0.345832	0.338292	0.14511	0.367952	0.29446	0.80498	0.331228	0.464742	0.177237	0.291021	0.369302	0.511369	0.605556	0.559617	0.340358	0.589735	0.5337	0.499313
CCDC117	0.809622	0.756765	1.09209	0.544948	0.153509	1.16328	0.813808	0.736244	1.30511	0.760326	1.15229	0.464041	0.84612	1.49809	0.90495	0.941033	1.66096	1.04794	0.686219	0.772965	0.362204	1.16831	0.879953	1.40244	0.89952	1.18477	1.3052	1.61339	0.345571	0.836648	0.84296	0.937586	1.12767	0.932501	0.998854	1.0046	0.797253	1.10486	1.27595	0.848904	1.18457	1.08295	0.574222	0.734982	1.04297	0.78222	1.09581	1.05289	1.15584
CCDC12	0.230229	0.524738	0.0903419	0.141682	0.139689	0.529273	0.958348	0.527117	0.30904	1.09886	0.403253	0.690977	0.334646	0.425224	0.32146	0.386707	0.390328	0.252979	0.438325	0.406315	0.0411994	0.295718	0.22386	0.459424	0.0744124	0.312083	0.107412	0.0648334	0.0603256	0.704697	0.265524	0.322709	0.556915	0.186153	0.416755	0.245261	0.558059	0.309351	0.412344	0.165531	0.395302	0.147818	0.482331	0.32202	0.435546	0.499644	0.254074	0.348915	0.566916
CCDC125	0.258325	0.270703	0.541206	0.42238	0.277998	0.210206	0.129756	0.307792	0.68627	0.218211	0.528514	0.594594	0.258397	0.298027	0.510684	0.296201	0.116267	1.00348	0.276488	0.504739	0.12272	0.35234	0.51811	0.36493	0.132991	0.439631	0.270382	0.40555	0.539075	0.61476	0.307648	0.33475	0.380958	0.572304	0.421996	0.444898	0.365703	0.460731	0.530217	0.361582	0.569009	0.146769	0.879113	0.405873	0.242173	0.384777	0.620594	0.564197	0.631561
CCDC134	0.3068	0.797392	0.361165	0.239848	0.186148	0.11755	0.348295	0.386336	0.44614	0.460991	0.362724	0.153464	0.240124	0.316656	0.333179	0.533724	0.303418	0.210598	0.343592	0.223676	0.247059	0.258462	0.522048	0.442161	0.396644	0.245746	0.286271	0.478402	0.562723	0.322805	0.167088	0.261697	0.274865	0.232562	0.466423	0.307024	0.338203	0.360707	0.375962	0.257348	0.4648	0.262641	0.428498	0.21456	0.174121	0.178634	0.262396	0.232479	0.383824
CCDC14	0.248448	0.348182	0.393714	0.235221	0.135282	0.14645	0.235042	0.33911	0.40618	0.219596	0.242688	0.302724	0.224369	0.332216	0.207546	0.298443	0.162006	0.288612	0.171226	0.126064	0.153899	0.280542	0.262969	0.233059	0.33974	0.494571	0.200616	0.282547	0.225344	0.402167	0.348986	0.201027	0.16266	0.270421	0.434956	0.374327	0.32428	0.513586	0.441371	0.137408	0.405351	0.224958	0.266923	0.405062	0.180774	0.2529	0.210572	0.268947	0.197348
CCDC141	0.0423763	0.0321682	0.193999	0.176367	0.0714205	0.162365	0.0678347	0.0727664	0.0316013	0.12485	0.117518	0.0353284	0.0552779	0.145792	0.164357	0.146308	0.0199568	0.136501	0.110735	0.0539434	0.0505548	0.0518379	0.202564	0.0485015	0.0684823	0.200178	0.181228	0.0795555	0	0.270224	0.149333	0.150848	0.0632756	0.249839	0.155063	0.436521	0.0855976	0.142349	0.116577	0.084633	0.178376	0.0755768	0.0493214	0.0797886	0.0445373	0.0635532	0.0662506	0.107036	0.328189
CCDC142	0.567495	0.143597	0.185571	0.174617	0.344322	1.24749e-39	0.322124	0.21655	0.296239	0.285753	0.239284	0.536192	0.211506	0.298001	0.234777	0.256509	0.213806	0.10388	0.127114	0.328364	0.135404	0.138841	0.297121	0.211968	0.0611401	0.139865	0.617775	0.213453	0.346961	0.253315	0.290886	0.170454	0.322002	0.15295	0.301406	0.380915	0.229261	0.381262	0.499554	0.136007	0.401218	0.242906	0.0660503	0.238493	0.238574	0.224773	0.254242	0.460759	0.286955
CCDC144BP	0.311712	0.152088	0.218085	0.385768	0.731998	0.475908	0.0286749	0.326394	0.201892	0.11832	0.477616	0.218559	0.429968	0.0791506	0.0710116	0.399099	0.216032	0.387353	0.336261	0.219599	0.427985	0.192523	0.194176	0.144218	0.36095	0.170238	0.144251	0.328037	0.158327	0.319761	0.491476	0.423298	0.173275	0.485533	0.173525	0.314276	0.270779	0.661911	0.06841	0.0507814	0.377623	0.109267	0.178837	0.388116	0.340575	0.278734	0.482728	0.166304	0.440132
CCDC174	0.495393	0.752114	0.656247	0.238174	0.250479	0.711787	0.761577	0.460776	1.31609	0.656794	0.54231	0.619501	0.761612	0.672774	0.528381	0.668645	0.174976	0.725526	0.2774	0.687946	0.775691	1.05103	0.62527	1.32199	1.60118	1.06833	1.30006	0.566738	0.486769	0.592314	0.694335	0.498682	0.887656	0.78233	0.881267	1.04948	0.900598	0.31202	0.539942	0.445225	0.656703	0.265056	0.432438	0.466378	0.702885	1.32749	0.854219	0.871434	0.577956
CCDC18	0.0287537	0.15279	0.112829	0.221186	0.232613	0	0.190415	0.26333	0.0643274	0.254146	0.239224	0.0958858	0.193513	0.203056	0.245347	0.258731	0.162496	0.375013	0.144909	0.0998249	0.154364	0.276993	0.123662	0.0956305	0.0464674	0.230316	0.134148	0.222672	0.150683	0.16502	0.156597	0.158336	0.0644018	0.217959	0.216325	0.38985	0.487878	0.338059	0.250715	0.137823	0.101644	1.50767	0.150598	0.239759	0.145056	0.228298	0.23825	0.0933783	0.548152
CCDC18-AS1	0.209009	0.23799	0.375902	0.187575	0.105678	0.266939	0.230686	0.239266	0.38966	0.298616	0.228803	0.239878	0.233693	0.633924	0.326366	0.295238	0	0.478236	0.194635	0.302341	0.280515	0.271655	0.489059	0.154474	0.225179	0.622441	0.675301	0.637626	0.319465	0.396696	0.334792	0.820854	0.358902	0.422488	0.607088	0.802164	0.213291	0.106224	0.646793	0.333952	0.567415	0.335485	0.335665	0.327945	0.219669	0.354718	0.240267	0.188545	0.380463
CCDC186	0.680807	0.651109	0.572456	0.619251	0.344224	0.558962	0.512534	0.663109	0.543957	0.671489	0.566081	0.425679	0.481714	0.54693	0.87858	0.825427	0.412222	0.857348	0.422148	0.758255	0.544081	0.573613	0.710805	0.700837	0.754359	0.419476	0.794057	0.701819	0.477821	0.744225	0.63094	0.572075	0.744117	0.920757	0.752473	0.709614	0.683373	0.908332	0.579017	0.553585	0.626213	0.42218	0.976323	0.417402	0.523803	0.916915	0.711062	0.947542	1.01213
CCDC28A	1.05326	1.33256	1.03324	0.540304	1.95266	0	2.15892	0.704219	1.37453	0.620627	0.845538	5.26849	0.981374	1.09663	1.08935	1.97625	0.992056	0.361496	1.17956	1.58453	0.471199	1.61053	0.722136	0.778439	1.18475	0.757125	1.22847	1.48301	0.689947	1.17537	0.674846	0.61514	2.1187	1.24194	0.776361	1.95505	0.638255	0.347313	0.910105	1.47248	0.531893	2.0663	0.306469	1.42125	1.36287	1.58145	0.823325	1.33019	0.836625
CCDC32	0.151927	0.211437	0.0745203	0.21426	0.102423	0.194036	0.263504	0.275375	0.141621	0.380471	0.354807	0.211412	0.325615	0.529571	0.35355	0.592396	0.32197	0.312882	0.510439	0.202188	0.317185	0.278773	0.365741	0.36493	0.708969	0.265228	0.502071	0.448923	0.298565	0.243062	0.259582	0.443662	0.238359	0.230328	0.461944	0.388269	0.521703	0.382761	0.411736	0.273083	0.396402	0.569011	0.287344	0.292868	0.19161	0.234552	0.195606	0.252732	0.357009
CCDC47	0.553036	1.44975	1.02752	0.502769	0.355885	1.50127	0.761011	1.0072	1.18101	0.799861	0.66045	1.1736	0.591002	1.16072	1.28697	1.17635	0.426187	1.82774	1.26687	1.46529	1.16959	1.42991	0.921292	1.7279	0.893735	0.65053	1.466	1.62816	1.25149	1.44269	0.934178	1.18291	1.17972	1.04168	0.867387	0.886703	0.990838	0.931856	0.829363	1.02418	1.01516	1.02219	0.921624	1.40763	1.35232	1.07845	1.08192	0.76174	1.27793
CCDC50	0.309892	0.253336	0.327387	0.256918	0.216949	0.365337	0.321977	0.600349	0.826607	0.210694	0.637748	0.357716	0.533417	0.369053	0.314346	0.228796	0.134714	0.359987	0.453838	0.132412	0.383917	0.207766	0.294186	0.585135	0.192615	0.763757	0.278033	0.352422	0.218612	0.277378	0.190917	0.465395	0.32196	0.277066	0.453725	0.465559	0.520029	0.640598	0.376379	0.286765	0.265791	0.306239	0.353743	0.532185	0.255544	0.239737	0.230182	0.28385	0.29349
CCDC57	0.253554	0.15398	0.0829122	0.312072	0.170935	0.259065	0.143924	0.251559	0.170175	0.213562	0.0962234	0.112738	0.163103	0.325977	0.18357	0.202802	0.0955273	0.220462	0.179842	0.240607	0.151245	0.209362	0.344524	0.206136	0.245854	0.447852	0.315451	0.154704	0.0885832	0.340439	0.270764	0.186164	0.296124	0.342733	0.31856	0.425627	0.0614598	0.170346	0.410479	0.0909782	0.196547	0.217059	0.265933	0.404659	0.255825	0.290792	0.214524	0.402563	0.279694
CCDC6	2.08018	0.652095	0.314199	0.5102	0.396321	0.231021	0.798585	0.554288	0.202338	0.639517	0.620452	0.603205	0.640454	0.466742	0.377035	0.777651	0.596306	0.517359	0.405155	0.431736	0.566465	0.428716	0.422793	0.46791	0.292321	0.520113	0.634485	0.445709	0.444461	0.490223	0.762993	0.482943	0.391649	0.521481	0.61666	0.674016	0.621143	1.06334	0.461798	0.397437	0.532857	1.03233	0.65791	0.441284	0.912528	0.446815	0.515685	0.32635	0.419071
CCDC66	0.117884	0.178947	0.161878	0.326406	0.190705	0.270963	0.33452	0.256366	0.184583	0.395879	0.216769	0.058958	0.342646	0.268917	0.288966	0.296964	0.235206	0.487331	0.207522	0.147829	0.147645	0.248716	0.321791	0.392007	0.26667	0.217871	0.247454	0.381705	0.308839	0.405868	0.317184	0.153413	0.147837	0.238254	0.250989	0.498857	0.31427	0.66648	0.38887	0.197736	0.297612	0.353155	0.205776	0.164859	0.316642	0.286989	0.177665	0.15311	0.430671
CCDC69	3.46561	2.79174	1.96206	1.49952	1.85799	2.03697	2.43093	2.63115	2.93128	3.05434	2.83213	2.63256	2.87306	3.06456	3.04012	3.15154	1.75259	2.77362	2.70407	4.70038	3.48833	3.49558	2.95508	3.29072	4.14328	2.20975	2.46375	2.72065	2.89393	4.02635	3.37795	3.37882	4.40438	3.21899	2.75122	2.92099	4.40296	2.23232	3.31989	3.94045	2.86375	1.9482	2.6298	3.72248	2.95693	3.94499	3.50519	3.50097	2.35807
CCDC71	0.855562	0.649464	0.479604	0.940197	0.988769	0	0.578141	0.839502	0.957027	1.40438	0.220065	2.85307	0.546632	0.63076	0.853278	0.733191	0.8634	1.42627	0.479081	0.891081	0.546795	0.672807	0.754191	1.21949	1.45036	1.8827	0.71278	0.430232	0.320255	1.16908	0.978891	0.734223	0.949615	0.926478	0.855199	1.09133	0.592521	0.821135	0.9217	0.146461	0.987561	0.784733	0.426764	1.01914	0.770736	1.19686	0.944482	1.72	0.436881
[truncated: 7,101 more rows]
[truncated: 42 more columns]

## Sheet: GO_Disch_YES
function	type	Enrichment Score	Enrichment p-value	% genes in group that are present	Time * EEG change score	Base * NO vs. 4-6h * NO score	Base * NO vs. Disc * NO score	Base * YES vs. 4-6h * YES score	Base * YES vs. Disc * YES score	# genes in list, in group	# genes not in list, in group	# genes in list, not in group	# genes not in list, not in group	GO ID
[truncated: 1,969 more rows]

[truncated: 6 more sheets: GO_Disch_NO, GO_4-6h_YES, GO_4-6h_NO, SEIZURE_GENE_TMM_orig, 60 SEIZ4-6hvsAll_genelist, 60 PNES4-6hvsAll_genelist]
